# Supplementary material for: Antibiotic export by MexB multidrug efflux transporter is allosterically controlled by a MexA-OprM chaperone-like complex
Source: Nat Commun. 2020 Oct 2;11:4948. doi: 10.1038/s41467-020-18770-5 (PMC7532149; doi:10.1038/s41467-020-18770-5)
Supplement: Supplementary file 7 — Source Data [file 41467_2020_18770_MOESM7_ESM.xlsx]

## Sheet: Figure 1
	MexAB + meropenem (□)					MexAB OprM + meropenem (□)					MexAB OprM no meropenem (□)					MexAB no meropenem (◊)					MexB no meropenem (◊)					MexB + meropenem (◊)
	raw data	normalization 100% at t0	convert to pH			raw data	normalization 100% at t0	convert to pH			raw data	normalization 100% at t0	convert to pH			raw data	normalization 100% at t0	convert to pH			raw data	normalization 100% at t0	convert to pH			raw data	normalization 100% at t0	convert to pH
0	0.70293	100	6.92531			1.91662	100	6.92531			0.70378	100	6.92531			4.41396	100	6.92531			3.96298	100	6.92531			4.34473	100	6.92531
0.001	0.69887	99.4224	6.90707			1.9133	99.8273	6.91986			0.73536	104.487	7.06702			4.40705	99.8435	6.92037			3.96918	100.156	6.93025			4.35468	100.229	6.93254
0.002	0.69065	98.253	6.87014			1.83823	95.9101	6.79615			0.76133	108.177	7.18356			4.40607	99.8212	6.91967			3.97214	100.231	6.93261			4.35846	100.316	6.93529
0.003	0.68199	97.021	6.83123			1.71417	89.4371	6.59173			0.76512	108.716	7.20056			4.40782	99.8609	6.92092			3.97285	100.249	6.93318			4.35953	100.341	6.93607
0.004	0.67311	95.7578	6.79134			1.58404	82.6476	6.37731			0.74892	106.414	7.12787			4.40946	99.8981	6.92209			3.97241	100.238	6.93283			4.35879	100.324	6.93553
0.005	0.6707	95.4149	6.78051			1.47707	77.0666	6.20106			0.72327	102.769	7.01277			4.40968	99.903	6.92225			3.97269	100.245	6.93305			4.35838	100.314	6.93523
0.006	0.67257	95.6809	6.78891			1.40228	73.1642	6.07782			0.69959	99.4046	6.90651			4.40859	99.8783	6.92147			3.97466	100.295	6.93462			4.35962	100.343	6.93613
0.007	0.67871	96.5544	6.8165			1.35159	70.5198	5.99431			0.68553	97.4069	6.84342			4.40486	99.7938	6.9188			3.97734	100.362	6.93676			4.36118	100.379	6.93727
0.008	0.68748	97.8021	6.8559			1.31654	68.691	5.93655			0.68084	96.7405	6.82237			4.40015	99.6871	6.91543			3.97877	100.398	6.93789			4.36233	100.405	6.9381
0.009	0.69536	98.9231	6.8913			1.29177	67.3983	5.89573			0.68126	96.8001	6.82426			4.39763	99.63	6.91363			3.97888	100.401	6.93798			4.3611	100.377	6.93721
0.01	0.70249	99.9374	6.92334			1.27915	66.7401	5.87494			0.68199	96.9039	6.82753			4.39938	99.6697	6.91488			3.97713	100.357	6.93659			4.35822	100.31	6.93512
0.011	0.7037	100.11	6.92877			1.27604	66.5776	5.86981			0.67904	96.4847	6.8143			4.40552	99.8088	6.91927			3.97559	100.318	6.93536			4.35608	100.261	6.93356
0.012	0.70041	99.6415	6.91399			1.27457	66.5012	5.8674			0.67328	95.6663	6.78845			4.41297	99.9776	6.9246			3.97619	100.333	6.93584			4.35641	100.269	6.9338
0.013	0.69679	99.1265	6.89773			1.27057	66.2925	5.86081			0.66604	94.6375	6.75596			4.41911	100.117	6.929			3.97921	100.41	6.93825			4.35797	100.305	6.93494
0.014	0.69076	98.2687	6.87064			1.26692	66.1018	5.85479			0.65758	93.4354	6.718			4.4224	100.191	6.93135			3.98167	100.472	6.94021			4.35978	100.346	6.93625
0.015	0.68035	96.7877	6.82387			1.26263	65.8783	5.84773			0.64886	92.1964	6.67887			4.4201	100.139	6.9297			3.98261	100.495	6.94095			4.36068	100.367	6.93691
0.016	0.67334	95.7905	6.79237			1.2583	65.6523	5.84059			0.63941	90.8537	6.63647			4.41341	99.9875	6.92492			3.98332	100.513	6.94152			4.36192	100.396	6.93781
0.017	0.67553	96.102	6.80221			1.25818	65.6459	5.84039			0.62995	89.5095	6.59402			4.40464	99.7889	6.91864			3.98414	100.534	6.94217			4.36142	100.384	6.93744
0.018	0.68068	96.8347	6.82535			1.25644	65.5553	5.83753			0.62107	88.2477	6.55417			4.39697	99.6151	6.91316			3.98321	100.51	6.94143			4.36036	100.36	6.93667
0.019	0.68089	96.8646	6.82629			1.25522	65.4917	5.83552			0.61507	87.3952	6.52724			4.38984	99.4536	6.90805			3.98091	100.452	6.9396			4.35912	100.331	6.93577
0.02	0.67487	96.0081	6.79925			1.25317	65.3845	5.83213			0.61154	86.8936	6.5114			4.38436	99.3294	6.90413			3.97789	100.376	6.93719			4.3592	100.333	6.93583
0.021	0.6672	94.917	6.76479			1.25268	65.3588	5.83132			0.61252	87.0329	6.5158			4.38305	99.2997	6.9032			3.97658	100.343	6.93615			4.3606	100.365	6.93685
0.022	0.66161	94.1217	6.73967			1.25765	65.6182	5.83951			0.6191	87.9678	6.54533			4.38524	99.3493	6.90476			3.97674	100.347	6.93628			4.36192	100.396	6.93781
0.023	0.65963	93.8401	6.73078			1.26599	66.0536	5.85326			0.63209	89.8136	6.60362			4.38809	99.4139	6.9068			3.97817	100.383	6.93742			4.36258	100.411	6.93829
0.024	0.66128	94.0748	6.73819			1.27473	66.5096	5.86766			0.64336	91.4149	6.65419			4.38886	99.4313	6.90735			3.97855	100.393	6.93772			4.3629	100.418	6.93852
0.025	0.66522	94.6353	6.75589			1.2806	66.8159	5.87734			0.64623	91.8227	6.66707			4.38568	99.3593	6.90508			3.97685	100.35	6.93636			4.3643	100.45	6.93954
0.026	0.66829	95.0721	6.76968			1.28165	66.8704	5.87906			0.64245	91.2856	6.65011			4.38217	99.2798	6.90257			3.97488	100.3	6.93479			4.36685	100.509	6.94139
0.027	0.67037	95.368	6.77903			1.28028	66.7992	5.87681			0.63949	90.865	6.63682			4.37954	99.2202	6.90069			3.97428	100.285	6.93432			4.36948	100.57	6.9433
0.028	0.67004	95.321	6.77755			1.27498	66.5224	5.86807			0.63916	90.8182	6.63534			4.38118	99.2574	6.90186			3.97685	100.35	6.93636			4.37014	100.585	6.94378
0.029	0.66577	94.7136	6.75836			1.26437	65.9689	5.85059			0.64039	90.9929	6.64086			4.38381	99.3169	6.90374			3.9803	100.437	6.93911			4.36866	100.551	6.94271
0.03	0.65634	93.372	6.716			1.25328	65.3903	5.83232			0.64196	91.216	6.64791			4.38579	99.3618	6.90516			3.98272	100.498	6.94104			4.36471	100.46	6.93983
0.031	0.64856	92.2652	6.68104			1.24418	64.9157	5.81733			0.64385	91.4846	6.65639			4.38634	99.3743	6.90555			3.98403	100.531	6.94209			4.35953	100.341	6.93607
0.032	0.64582	91.8754	6.66873			1.23653	64.5163	5.80471			0.64771	92.033	6.67371			4.38688	99.3865	6.90594			3.98431	100.538	6.94231			4.35509	100.238	6.93284
0.033	0.64856	92.2652	6.68104			1.23013	64.1824	5.79417			0.65141	92.5588	6.69031			4.38579	99.3618	6.90516			3.98343	100.516	6.94161			4.35501	100.237	6.93278
0.034	0.65393	93.0292	6.70517			1.22567	63.9499	5.78683			0.65232	92.6881	6.6944			4.38359	99.312	6.90358			3.98211	100.483	6.94056			4.3592	100.333	6.93583
0.035	0.65557	93.2625	6.71254			1.22098	63.7052	5.7791			0.65215	92.6639	6.69363			4.38217	99.2798	6.90257			3.98113	100.458	6.93978			4.36611	100.492	6.94085
0.036	0.6593	93.7931	6.72929			1.21584	63.4368	5.77062			0.64944	92.2788	6.68147			4.38294	99.2972	6.90312			3.9803	100.437	6.93911			4.37269	100.644	6.94564
0.037	0.6638	94.4333	6.74951			1.21349	63.3142	5.76675			0.64393	91.4959	6.65675			4.38425	99.3269	6.90406			3.97976	100.423	6.93868			4.37556	100.71	6.94772
0.038	0.66664	94.8373	6.76227			1.21551	63.4195	5.77008			0.63719	90.5382	6.6265			4.38623	99.3718	6.90547			3.98041	100.44	6.9392			4.37425	100.679	6.94677
0.039	0.66906	95.1816	6.77314			1.22345	63.8337	5.78316			0.63242	89.8605	6.6051			4.38644	99.3765	6.90562			3.98091	100.452	6.9396			4.37113	100.608	6.9445
0.04	0.67223	95.6326	6.78739			1.23215	64.2877	5.7975			0.63332	89.9883	6.60914			4.38414	99.3244	6.90398			3.9803	100.437	6.93911			4.36817	100.54	6.94235
0.041	0.67586	96.149	6.80369			1.23621	64.4996	5.80419			0.64006	90.946	6.63938			4.38217	99.2798	6.90257			3.97937	100.414	6.93837			4.3671	100.515	6.94157
0.042	0.67859	96.5374	6.81596			1.23689	64.5349	5.8053			0.64632	91.8355	6.66747			4.37965	99.2227	6.90076			3.97943	100.415	6.93842			4.36537	100.475	6.94031
0.043	0.67607	96.1789	6.80464			1.23487	64.4296	5.80198			0.65001	92.3598	6.68403			4.37691	99.1606	6.8988			3.97959	100.419	6.93855			4.3629	100.418	6.93852
0.044	0.67048	95.3836	6.77952			1.23154	64.2562	5.7965			0.6556	93.1541	6.70911			4.37504	99.1183	6.89747			3.97861	100.394	6.93777			4.36184	100.394	6.93775
0.045	0.66829	95.0721	6.76968			1.22721	64.0302	5.78936			0.66218	94.0891	6.73864			4.37351	99.0836	6.89637			3.97756	100.368	6.93693			4.3629	100.418	6.93852
0.046	0.66654	94.8231	6.76182			1.22543	63.9371	5.78642			0.6635	94.2766	6.74456			4.37121	99.0315	6.89473			3.97674	100.347	6.93628			4.36521	100.471	6.9402
0.047	0.66314	94.3394	6.74655			1.22864	64.1047	5.79172			0.65832	93.5406	6.72132			4.37143	99.0365	6.89488			3.97586	100.325	6.93558			4.36808	100.537	6.94228
0.048	0.65513	93.1999	6.71056			1.23319	64.3423	5.79922			0.65084	92.4778	6.68776			4.37515	99.1207	6.89754			3.97537	100.313	6.93519			4.3717	100.621	6.94492
0.049	0.64889	92.3122	6.68253			1.24069	64.7333	5.81157			0.64368	91.4604	6.65563			4.37899	99.2077	6.90029			3.97559	100.318	6.93536			4.37532	100.704	6.94755
0.05	0.64988	92.453	6.68697			1.24676	65.0499	5.82157			0.63875	90.7599	6.6335			4.38184	99.2723	6.90233			3.97663	100.344	6.93619			4.37614	100.723	6.94814
0.051	0.65831	93.6523	6.72485			1.24578	64.9992	5.81997			0.63365	90.0352	6.61062			4.38195	99.2748	6.90241			3.97833	100.387	6.93754			4.37565	100.712	6.94779
0.052	0.66807	95.0408	6.7687			1.23972	64.6826	5.80997			0.62946	89.4399	6.59182			4.38184	99.2723	6.90233			3.97904	100.405	6.93811			4.37376	100.668	6.94641
0.053	0.66818	95.0564	6.76919			1.24041	64.7186	5.8111			0.62551	88.8786	6.57409			4.38327	99.3047	6.90335			3.97784	100.375	6.93715			4.37145	100.615	6.94473
0.054	0.65798	93.6053	6.72336			1.24583	65.0018	5.82005			0.62313	88.5405	6.56341			4.38403	99.3219	6.9039			3.97477	100.298	6.93471			4.36989	100.579	6.9436
0.055	0.64878	92.2965	6.68203			1.25093	65.2676	5.82844			0.62017	88.1199	6.55013			4.38338	99.3072	6.90343			3.97132	100.21	6.93196			4.3694	100.568	6.94324
0.056	0.64198	91.3292	6.65148			1.25441	65.4493	5.83418			0.61466	87.337	6.52541			4.38184	99.2723	6.90233			3.97	100.177	6.93091			4.37006	100.583	6.94372
0.057	0.64144	91.2523	6.64906			1.25554	65.5084	5.83605			0.60857	86.4716	6.49808			4.37954	99.2202	6.90069			3.97236	100.237	6.93279			4.37014	100.585	6.94378
0.058	0.64275	91.4387	6.65494			1.24782	65.1052	5.82331			0.60685	86.2272	6.49036			4.37833	99.1928	6.89982			3.97663	100.344	6.93619			4.36858	100.549	6.94265
0.059	0.63814	90.7829	6.63423			1.23721	64.5516	5.80583			0.60965	86.6251	6.50292			4.37822	99.1903	6.89974			3.9803	100.437	6.93911			4.36792	100.534	6.94217
0.06	0.632	89.9094	6.60664			1.2302	64.1862	5.79429			0.61244	87.0215	6.51544			4.37603	99.1407	6.89817			3.98085	100.451	6.93955			4.36866	100.551	6.94271
0.061	0.62543	88.9747	6.57713			1.22871	64.1085	5.79184			0.61564	87.4762	6.5298			4.3734	99.0811	6.89629			3.97954	100.418	6.93851			4.36882	100.554	6.94282
0.062	0.62378	88.74	6.56971			1.22742	64.0411	5.78971			0.62124	88.2719	6.55493			4.37219	99.0537	6.89543			3.97778	100.373	6.93711			4.368	100.536	6.94223
0.063	0.62642	89.1156	6.58157			1.22645	63.9904	5.78811			0.62584	88.9255	6.57557			4.37263	99.0637	6.89574			3.97669	100.346	6.93624			4.36619	100.494	6.94091
0.064	0.63299	90.0502	6.61109			1.22447	63.887	5.78484			0.62469	88.7621	6.57041			4.37296	99.0711	6.89598			3.97625	100.335	6.93589			4.3643	100.45	6.93954
0.065	0.64253	91.4074	6.65395			1.22231	63.7746	5.78129			0.62025	88.1312	6.55049			4.3734	99.0811	6.89629			3.97559	100.318	6.93536			4.36307	100.422	6.93864
0.066	0.64922	92.3591	6.68401			1.22228	63.7727	5.78123			0.61482	87.3597	6.52612			4.37274	99.0661	6.89582			3.97482	100.299	6.93475			4.36249	100.409	6.93822
0.067	0.65163	92.702	6.69484			1.22348	63.8356	5.78322			0.61293	87.0911	6.51764			4.37132	99.034	6.8948			3.97449	100.29	6.93448			4.36258	100.411	6.93829
0.068	0.65448	93.1074	6.70764			1.22434	63.8806	5.78464			0.61425	87.2787	6.52357			4.37044	99.014	6.89417			3.97406	100.28	6.93414			4.36405	100.445	6.93936
0.069	0.66106	94.0435	6.7372			1.22442	63.8844	5.78476			0.61557	87.4663	6.52949			4.37044	99.014	6.89417			3.97236	100.237	6.93279			4.36562	100.481	6.9405
0.07	0.67333	95.7891	6.79233			1.22479	63.9037	5.78537			0.6154	87.4421	6.52873			4.37	99.0041	6.89386			3.96918	100.156	6.93025			4.36669	100.505	6.94127
0.071	0.68254	97.0993	6.83371			1.22353	63.8382	5.7833			0.61368	87.1977	6.52101			4.37044	99.014	6.89417			3.96671	100.094	6.92828			4.3671	100.515	6.94157
0.072	0.68287	97.1462	6.83519			1.22203	63.7598	5.78083			0.61096	86.8112	6.5088			4.37088	99.024	6.89449			3.96572	100.069	6.9275			4.36619	100.494	6.94091
0.073	0.67882	96.5701	6.81699			1.2211	63.711	5.77928			0.61063	86.7643	6.50732			4.37022	99.0091	6.89402			3.96622	100.082	6.92789			4.36225	100.403	6.93805
0.074	0.67641	96.2272	6.80617			1.22054	63.6821	5.77837			0.61441	87.3014	6.52428			4.36923	98.9866	6.89331			3.96814	100.13	6.92942			4.35698	100.282	6.93422
0.075	0.67092	95.4462	6.7815			1.2213	63.7219	5.77963			0.6163	87.57	6.53276			4.36803	98.9594	6.89245			3.97044	100.188	6.93126			4.35411	100.216	6.93213
0.076	0.66281	94.2925	6.74506			1.21996	63.652	5.77742			0.61458	87.3256	6.52505			4.36617	98.9173	6.89112			3.9728	100.248	6.93314			4.35485	100.233	6.93267
0.077	0.66083	94.0108	6.73617			1.2152	63.4034	5.76957			0.61302	87.1039	6.51805			4.36606	98.9148	6.89104			3.97532	100.311	6.93515			4.35781	100.301	6.93482
0.078	0.6661	94.7605	6.75985			1.21223	63.2487	5.76468			0.61557	87.4663	6.52949			4.36945	98.9916	6.89347			3.9774	100.364	6.9368			4.36101	100.375	6.93715
0.079	0.66906	95.1816	6.77314			1.21167	63.2191	5.76375			0.62321	88.5518	6.56377			4.37461	99.1085	6.89716			3.9785	100.392	6.93768			4.36389	100.441	6.93924
0.08	0.66971	95.2741	6.77606			1.21273	63.2744	5.76549			0.63217	89.8249	6.60398			4.37822	99.1903	6.89974			3.97789	100.376	6.93719			4.36734	100.52	6.94175
0.081	0.66599	94.7449	6.75935			1.2145	63.3668	5.76841			0.6376	90.5965	6.62834			4.37954	99.2202	6.90069			3.97636	100.338	6.93597			4.36981	100.577	6.94354
0.082	0.65996	93.887	6.73226			1.22086	63.6988	5.7789			0.63924	90.8295	6.6357			4.38195	99.2748	6.90241			3.97592	100.327	6.93562			4.37137	100.613	6.94468
0.083	0.65568	93.2781	6.71303			1.22871	64.1085	5.79184			0.63472	90.1873	6.61542			4.38436	99.3294	6.90413			3.97488	100.3	6.93479			4.37145	100.615	6.94473
0.084	0.65952	93.8244	6.73028			1.2305	64.2016	5.79478			0.62732	89.1358	6.58221			4.38458	99.3344	6.90429			3.97351	100.266	6.9337			4.36932	100.566	6.94319
0.085	0.6695	95.2442	6.77512			1.22498	63.914	5.78569			0.62173	88.3415	6.55713			4.38359	99.312	6.90358			3.9734	100.263	6.93362			4.36718	100.517	6.94163
0.086	0.68145	96.9442	6.82881			1.2166	63.4766	5.77188			0.62042	88.1554	6.55125			4.38151	99.2648	6.90209			3.97449	100.29	6.93448			4.36586	100.486	6.94067
0.087	0.69065	98.253	6.87014			1.20859	63.0586	5.75868			0.62115	88.2591	6.55453			4.37768	99.1781	6.89935			3.9757	100.321	6.93545			4.36529	100.473	6.94026
0.088	0.69252	98.5191	6.87854			1.20694	62.9725	5.75596			0.62206	88.3884	6.55861			4.3734	99.0811	6.89629			3.97702	100.354	6.9365			4.36438	100.452	6.93959
0.089	0.68507	97.4592	6.84507			1.20763	63.0085	5.7571			0.62412	88.6811	6.56785			4.37329	99.0786	6.89621			3.97844	100.39	6.93763			4.36323	100.426	6.93876
0.09	0.67421	95.9142	6.79628			1.20702	62.9764	5.75608			0.62864	89.3234	6.58814			4.37417	99.0985	6.89684			3.9785	100.392	6.93768			4.36348	100.432	6.93894
0.091	0.665	94.604	6.7549			1.20305	62.7696	5.74955			0.63316	89.9656	6.60842			4.37428	99.101	6.89692			3.97745	100.365	6.93684			4.36397	100.443	6.9393
0.092	0.65931	93.7945	6.72934			1.20015	62.6181	5.74477			0.63521	90.2569	6.61762			4.37395	99.0936	6.89669			3.97691	100.352	6.93641			4.36521	100.471	6.9402
0.093	0.65579	93.2938	6.71353			1.19492	62.3452	5.73615			0.63324	89.977	6.60878			4.37461	99.1085	6.89716			3.97723	100.36	6.93667			4.36817	100.54	6.94235
0.094	0.65415	93.0605	6.70616			1.19374	62.2835	5.7342			0.62633	88.9951	6.57777			4.37614	99.1432	6.89825			3.97822	100.385	6.93746			4.37244	100.638	6.94545
0.095	0.65437	93.0918	6.70715			1.19937	62.5776	5.74349			0.62	88.0957	6.54937			4.378	99.1853	6.89958			3.97811	100.382	6.93737			4.374	100.674	6.94659
0.096	0.65601	93.3251	6.71451			1.20734	62.9931	5.75661			0.61861	87.8982	6.54313			4.37998	99.2302	6.901			3.97674	100.347	6.93628			4.37318	100.655	6.94599
0.097	0.65974	93.8557	6.73127			1.20945	63.1035	5.7601			0.62296	88.5163	6.56265			4.38009	99.2327	6.90108			3.97515	100.307	6.93501			4.37228	100.634	6.94534
0.098	0.65996	93.887	6.73226			1.21126	63.1979	5.76308			0.62979	89.4868	6.5933			4.38096	99.2524	6.9017			3.9734	100.263	6.93362			4.37154	100.617	6.9448
0.099	0.65689	93.4503	6.71847			1.21305	63.2911	5.76602			0.63291	89.9301	6.6073			4.38316	99.3022	6.90328			3.97175	100.221	6.9323			4.37039	100.591	6.94396
0.1	0.6502	92.4985	6.68841			1.21572	63.4304	5.77042			0.6325	89.8718	6.60546			4.38381	99.3169	6.90374			3.97115	100.206	6.93182			4.36915	100.562	6.94306
0.101	0.64911	92.3435	6.68351			1.216	63.4452	5.77089			0.62765	89.1827	6.58369			4.38283	99.2947	6.90304			3.97126	100.209	6.93191			4.36767	100.528	6.94199
0.102	0.65327	92.9353	6.7022			1.21374	63.327	5.76716			0.6177	87.7689	6.53905			4.38129	99.2598	6.90194			3.97055	100.191	6.93134			4.36586	100.486	6.94067
0.103	0.65525	93.217	6.7111			1.21078	63.1729	5.76229			0.60907	86.5427	6.50032			4.37954	99.2202	6.90069			3.96907	100.154	6.93016			4.3634	100.43	6.93888
0.104	0.65283	92.8727	6.70023			1.21122	63.196	5.76302			0.60842	86.4503	6.4974			4.37735	99.1706	6.89912			3.96923	100.158	6.93029			4.36036	100.36	6.93667
0.105	0.64845	92.2496	6.68055			1.21584	63.4368	5.77062			0.6126	87.0442	6.51616			4.37472	99.111	6.89724			3.97033	100.185	6.93117			4.35855	100.318	6.93536
0.106	0.64603	91.9053	6.66968			1.22252	63.7855	5.78164			0.61531	87.4293	6.52832			4.37362	99.0861	6.89645			3.97033	100.185	6.93117			4.35863	100.32	6.93542
0.107	0.64429	91.6578	6.66186			1.22815	64.079	5.7909			0.61227	86.9974	6.51468			4.37296	99.0711	6.89598			3.96989	100.174	6.93082			4.35937	100.337	6.93595
0.108	0.64451	91.6891	6.66285			1.23317	64.341	5.79918			0.60783	86.3665	6.49476			4.3723	99.0562	6.89551			3.97197	100.227	6.93248			4.35945	100.339	6.93601
0.109	0.64889	92.3122	6.68253			1.23406	64.3872	5.80064			0.61006	86.6833	6.50476			4.36912	98.9841	6.89323			3.9757	100.321	6.93545			4.35937	100.337	6.93595
0.11	0.65667	93.419	6.71748			1.23154	64.2562	5.7965			0.61951	88.0261	6.54717			4.36507	98.8924	6.89033			3.9768	100.349	6.93632			4.36044	100.362	6.93673
0.111	0.66599	94.7449	6.75935			1.22956	64.1528	5.79324			0.63135	89.7084	6.6003			4.36342	98.855	6.88915			3.97575	100.322	6.93549			4.36422	100.449	6.93948
0.112	0.67388	95.8673	6.7948			1.22738	64.0392	5.78965			0.64212	91.2387	6.64863			4.36386	98.865	6.88947			3.97378	100.273	6.93392			4.36932	100.566	6.94319
0.113	0.67498	96.0238	6.79974			1.22532	63.9313	5.78624			0.64705	91.9392	6.67075			4.36386	98.865	6.88947			3.97197	100.227	6.93248			4.3731	100.653	6.94593
0.114	0.66796	95.0251	6.7682			1.22162	63.7386	5.78016			0.64507	91.6579	6.66186			4.3643	98.8749	6.88978			3.97121	100.208	6.93187			4.37137	100.613	6.94468
0.115	0.66259	94.2612	6.74408			1.21572	63.4304	5.77042			0.63801	90.6548	6.63018			4.3643	98.8749	6.88978			3.97132	100.21	6.93196			4.36734	100.52	6.94175
0.116	0.66259	94.2612	6.74408			1.20747	63.0002	5.75683			0.63201	89.8022	6.60326			4.3643	98.8749	6.88978			3.97164	100.219	6.93221			4.36504	100.467	6.94007
0.117	0.65821	93.6381	6.7244			1.20257	62.7446	5.74876			0.62806	89.241	6.58553			4.3631	98.8477	6.88892			3.97164	100.219	6.93221			4.36455	100.456	6.93972
0.118	0.64725	92.0789	6.67516			1.20564	62.9045	5.75381			0.62518	88.8317	6.57261			4.36496	98.8899	6.89025			3.97142	100.213	6.93204			4.36463	100.458	6.93978
0.119	0.63661	90.5652	6.62736			1.21556	63.4221	5.77016			0.61787	87.7931	6.53981			4.36989	99.0016	6.89378			3.97022	100.183	6.93108			4.36611	100.492	6.94085
0.12	0.63278	90.0203	6.61015			1.22604	63.9692	5.78744			0.60874	86.4958	6.49884			4.37537	99.1257	6.8977			3.96775	100.12	6.92911			4.36808	100.537	6.94228
0.121	0.63749	90.6904	6.63131			1.22905	64.1259	5.79238			0.60266	85.6319	6.47156			4.38173	99.2698	6.90225			3.96567	100.068	6.92746			4.36858	100.549	6.94265
0.122	0.64637	91.9537	6.6712			1.22613	63.9737	5.78758			0.59846	85.0351	6.45271			4.38787	99.4089	6.90665			3.96551	100.064	6.92733			4.36784	100.532	6.94211
0.123	0.65097	92.6081	6.69187			1.22021	63.6648	5.77782			0.59739	84.8831	6.44791			4.39039	99.466	6.90845			3.96726	100.108	6.92872			4.36669	100.505	6.94127
0.124	0.64724	92.0774	6.67511			1.21329	63.3039	5.76643			0.59862	85.0578	6.45343			4.38798	99.4114	6.90672			3.97016	100.181	6.93103			4.36562	100.481	6.9405
0.125	0.64505	91.7659	6.66527			1.2045	62.8454	5.75195			0.5997	85.2113	6.45828			4.38305	99.2997	6.9032			3.97269	100.245	6.93305			4.36471	100.46	6.93983
0.126	0.6502	92.4985	6.68841			1.19233	62.2103	5.73189			0.60192	85.5267	6.46824			4.37669	99.1556	6.89865			3.97428	100.285	6.93432			4.36348	100.432	6.93894
0.127	0.65788	93.5911	6.72292			1.1793	61.5303	5.71041			0.60841	86.4489	6.49736			4.37088	99.024	6.89449			3.97373	100.271	6.93388			4.36274	100.415	6.9384
0.128	0.66402	94.4646	6.7505			1.17184	61.1411	5.69812			0.62091	88.225	6.55345			4.36847	98.9694	6.89277			3.97099	100.202	6.93169			4.36216	100.401	6.93798
0.129	0.66764	94.9796	6.76676			1.17184	61.1411	5.69812			0.63357	90.0239	6.61026			4.36912	98.9841	6.89323			3.9677	100.119	6.92907			4.36208	100.399	6.93792
0.13	0.66686	94.8686	6.76326			1.17675	61.3973	5.70622			0.63768	90.6079	6.6287			4.37077	99.0215	6.89441			3.96518	100.056	6.92707			4.36167	100.39	6.93763
0.131	0.6627	94.2768	6.74457			1.18542	61.8494	5.72049			0.63587	90.3507	6.62058			4.37329	99.0786	6.89621			3.96507	100.053	6.92698			4.36175	100.392	6.93768
0.132	0.65546	93.2468	6.71204			1.19633	62.419	5.73848			0.63357	90.0239	6.61026			4.37515	99.1207	6.89754			3.96616	100.08	6.92785			4.3629	100.418	6.93852
0.133	0.64802	92.1884	6.67862			1.2067	62.9597	5.75556			0.63086	89.6388	6.5981			4.37526	99.1232	6.89762			3.96786	100.123	6.9292			4.36175	100.392	6.93768
0.134	0.64439	91.672	6.66231			1.21463	63.3739	5.76864			0.62575	88.9127	6.57517			4.37526	99.1232	6.89762			3.96967	100.169	6.93064			4.35896	100.328	6.93566
0.135	0.64637	91.9537	6.6712			1.22215	63.7663	5.78103			0.62197	88.3756	6.55821			4.37417	99.0985	6.89684			3.97148	100.214	6.93209			4.35814	100.309	6.93506
0.136	0.65218	92.7802	6.69731			1.22677	64.0071	5.78863			0.61819	87.8385	6.54125			4.37077	99.0215	6.89441			3.9734	100.263	6.93362			4.35978	100.346	6.93625
0.137	0.65492	93.17	6.70962			1.22806	64.0745	5.79076			0.61458	87.3256	6.52505			4.36704	98.937	6.89174			3.97466	100.295	6.93462			4.36159	100.388	6.93757
0.138	0.6524	92.8115	6.6983			1.22462	63.8947	5.78508			0.61449	87.3128	6.52464			4.36693	98.9345	6.89166			3.97565	100.32	6.93541			4.36225	100.403	6.93805
0.139	0.6467	92.0006	6.67269			1.21642	63.467	5.77158			0.61811	87.8272	6.54089			4.3677	98.952	6.89221			3.97614	100.332	6.9358			4.36192	100.396	6.93781
0.14	0.6411	91.204	6.64753			1.20705	62.9783	5.75614			0.62124	88.2719	6.55493			4.36923	98.9866	6.89331			3.97543	100.314	6.93523			4.36142	100.384	6.93744
0.141	0.63793	90.753	6.63329			1.19831	62.5224	5.74175			0.62477	88.7735	6.57077			4.37011	99.0066	6.89394			3.97384	100.274	6.93397			4.36077	100.369	6.93697
0.142	0.63705	90.6278	6.62933			1.19172	62.1782	5.73088			0.62741	89.1486	6.58262			4.36989	99.0016	6.89378			3.97214	100.231	6.93261			4.36085	100.371	6.93703
0.143	0.64023	91.0802	6.64362			1.19382	62.288	5.73434			0.62732	89.1358	6.58221			4.36814	98.9619	6.89253			3.9711	100.205	6.93178			4.36159	100.388	6.93757
0.144	0.64363	91.5639	6.65889			1.19804	62.5083	5.7413			0.62404	88.6698	6.5675			4.36584	98.9098	6.89088			3.97055	100.191	6.93134			4.36167	100.39	6.93763
0.145	0.64473	91.7204	6.66384			1.20074	62.6489	5.74574			0.61943	88.0147	6.54681			4.36649	98.9245	6.89135			3.97016	100.181	6.93103			4.36142	100.384	6.93744
0.146	0.64659	91.985	6.67219			1.19794	62.5031	5.74114			0.61376	87.2091	6.52137			4.37165	99.0415	6.89504			3.96918	100.156	6.93025			4.36192	100.396	6.93781
0.147	0.6479	92.1713	6.67808			1.19601	62.4023	5.73795			0.60808	86.402	6.49588			4.37987	99.2277	6.90092			3.96819	100.131	6.92946			4.36364	100.435	6.93906
0.148	0.64746	92.1087	6.6761			1.19973	62.5962	5.74408			0.6043	85.8649	6.47892			4.38601	99.3668	6.90531			3.96753	100.115	6.92894			4.36529	100.473	6.94026
0.149	0.64505	91.7659	6.66527			1.20604	62.9257	5.75448			0.60504	85.97	6.48224			4.38787	99.4089	6.90665			3.96671	100.094	6.92828			4.36389	100.441	6.93924
0.15	0.64121	91.2196	6.64802			1.21467	63.3758	5.7687			0.60726	86.2855	6.4922			4.38655	99.379	6.9057			3.96567	100.068	6.92746			4.35962	100.343	6.93613
0.151	0.63825	90.7985	6.63472			1.22362	63.8427	5.78344			0.60998	86.672	6.5044			4.38447	99.3319	6.90421			3.96545	100.062	6.92728			4.35624	100.265	6.93368
0.152	0.64089	91.1741	6.64658			1.2277	64.0559	5.79017			0.61729	87.7106	6.53721			4.38184	99.2723	6.90233			3.96671	100.094	6.92828			4.35723	100.288	6.9344
0.153	0.64724	92.0774	6.67511			1.2235	63.8362	5.78324			0.62132	88.2833	6.55529			4.37724	99.1681	6.89904			3.96803	100.127	6.92934			4.36077	100.369	6.93697
0.154	0.64812	92.2026	6.67907			1.21115	63.1922	5.7629			0.61869	87.9096	6.54349			4.37033	99.0115	6.8941			3.96808	100.129	6.92938			4.3629	100.418	6.93852
0.155	0.64231	91.3761	6.65296			1.19702	62.455	5.73962			0.61261	87.0457	6.51621			4.36375	98.8625	6.88939			3.96731	100.109	6.92876			4.36373	100.437	6.93912
0.156	0.63464	90.285	6.6185			1.19082	62.1313	5.7294			0.60784	86.3679	6.4948			4.35981	98.7732	6.88657			3.96688	100.098	6.92842			4.36479	100.462	6.93989
0.157	0.62795	89.3332	6.58845			1.18722	61.9438	5.72347			0.60562	86.0525	6.48484			4.35849	98.7433	6.88562			3.96699	100.101	6.92851			4.36521	100.471	6.9402
0.158	0.62652	89.1298	6.58202			1.18593	61.8764	5.72134			0.60364	85.7711	6.47596			4.35882	98.7508	6.88586			3.96759	100.116	6.92899			4.3634	100.43	6.93888
0.159	0.63157	89.8482	6.60471			1.18673	61.9181	5.72266			0.60027	85.2923	6.46083			4.35926	98.7607	6.88618			3.96879	100.147	6.92994			4.36093	100.373	6.93709
0.16	0.63354	90.1285	6.61356			1.18569	61.8635	5.72094			0.59838	85.0237	6.45235			4.35772	98.7259	6.88507			3.96984	100.173	6.93078			4.36027	100.358	6.93661
0.161	0.63234	89.9577	6.60817			1.18519	61.8379	5.72013			0.59978	85.2227	6.45863			4.35827	98.7383	6.88547			3.97049	100.19	6.9313			4.36052	100.363	6.93679
0.162	0.63015	89.6462	6.59833			1.18905	62.0389	5.72648			0.60586	86.0866	6.48592			4.36101	98.8004	6.88743			3.97055	100.191	6.93134			4.36167	100.39	6.93763
0.163	0.62982	89.5992	6.59685			1.19881	62.5481	5.74256			0.6131	87.1153	6.5184			4.36266	98.8378	6.88861			3.96929	100.159	6.93034			4.36266	100.413	6.93834
0.164	0.6285	89.4115	6.59092			1.20783	63.0188	5.75742			0.61811	87.8272	6.54089			4.36156	98.8129	6.88782			3.96819	100.131	6.92946			4.36307	100.422	6.93864
0.165	0.62565	89.006	6.57812			1.21479	63.3822	5.7689			0.61959	88.0375	6.54753			4.35893	98.7533	6.88594			3.96775	100.12	6.92911			4.36323	100.426	6.93876
0.166	0.62302	88.6319	6.5663			1.21729	63.5126	5.77302			0.61688	87.6524	6.53537			4.3597	98.7707	6.88649			3.96748	100.114	6.9289			4.36315	100.424	6.9387
0.167	0.6262	89.0843	6.58059			1.21531	63.4092	5.76975			0.61409	87.256	6.52285			4.36474	98.8849	6.8901			3.9666	100.091	6.9282			4.36282	100.416	6.93846
0.168	0.63332	90.0972	6.61257			1.20969	63.1157	5.76048			0.61293	87.0911	6.51764			4.36847	98.9694	6.89277			3.96457	100.04	6.92658			4.36241	100.407	6.93816
0.169	0.64231	91.3761	6.65296			1.20325	62.7799	5.74988			0.61342	87.1608	6.51984			4.36923	98.9866	6.89331			3.962	99.9753	6.92453			4.36175	100.392	6.93768
0.17	0.65207	92.7646	6.69681			1.19322	62.2565	5.73335			0.61531	87.4293	6.52832			4.3677	98.952	6.89221			3.96118	99.9546	6.92388			4.36118	100.379	6.93727
0.171	0.65908	93.7618	6.72831			1.1825	61.6972	5.71569			0.6191	87.9678	6.54533			4.36485	98.8874	6.89018			3.96353	100.014	6.92575			4.35962	100.343	6.93613
0.172	0.66029	93.934	6.73374			1.1746	61.285	5.70267			0.62197	88.3756	6.55821			4.36321	98.8502	6.889			3.96836	100.136	6.9296			4.35764	100.297	6.9347
0.173	0.65831	93.6523	6.72485			1.17262	61.1816	5.6994			0.62223	88.4126	6.55937			4.36408	98.8699	6.88962			3.9728	100.248	6.93314			4.35501	100.237	6.93278
0.174	0.65634	93.372	6.716			1.17711	61.416	5.7068			0.61992	88.0843	6.54901			4.36573	98.9073	6.8908			3.97488	100.3	6.93479			4.35115	100.148	6.92998
0.175	0.65623	93.3564	6.7155			1.18577	61.868	5.72108			0.61894	87.9451	6.54461			4.36737	98.9445	6.89198			3.97395	100.277	6.93405			4.34852	100.087	6.92807
0.176	0.65678	93.4346	6.71797			1.19156	62.1699	5.73061			0.61622	87.5586	6.53241			4.36671	98.9295	6.89151			3.97093	100.201	6.93165			4.34778	100.07	6.92753
0.177	0.65393	93.0292	6.70517			1.19371	62.2822	5.73416			0.61318	87.1267	6.51876			4.36704	98.937	6.89174			3.96666	100.093	6.92824			4.34695	100.051	6.92693
0.178	0.64363	91.5639	6.65889			1.19382	62.288	5.73434			0.60932	86.5782	6.50144			4.36945	98.9916	6.89347			3.96441	100.036	6.92645			4.34556	100.019	6.92592
0.179	0.62971	89.5836	6.59636			1.19479	62.3387	5.73595			0.60208	85.5495	6.46896			4.37187	99.0464	6.8952			3.96567	100.068	6.92746			4.34737	100.061	6.92723
0.18	0.61819	87.9447	6.5446			1.20183	62.7061	5.74755			0.59534	84.5918	6.43871			4.37263	99.0637	6.89574			3.96759	100.116	6.92899			4.35033	100.129	6.92938
0.181	0.61348	87.2747	6.52344			1.21305	63.2911	5.76602			0.59419	84.4284	6.43355			4.37176	99.0439	6.89512			3.96753	100.115	6.92894			4.3532	100.195	6.93147
0.182	0.6148	87.4625	6.52937			1.22005	63.6564	5.77756			0.59542	84.6031	6.43907			4.3711	99.029	6.89465			3.96666	100.093	6.92824			4.35476	100.231	6.9326
0.183	0.61753	87.8509	6.54163			1.21572	63.4304	5.77042			0.596	84.6856	6.44167			4.37099	99.0265	6.89457			3.96781	100.122	6.92916			4.35575	100.254	6.93332
0.184	0.61786	87.8978	6.54312			1.20167	62.6977	5.74728			0.59477	84.5108	6.43615			4.37055	99.0165	6.89425			3.97142	100.213	6.93204			4.35764	100.297	6.9347
0.185	0.62061	88.289	6.55547			1.1857	61.8642	5.72096			0.59485	84.5222	6.43651			4.36891	98.9794	6.89308			3.97482	100.299	6.93475			4.36208	100.399	6.93792
0.186	0.62368	88.7258	6.56926			1.17561	61.3376	5.70433			0.59912	85.1289	6.45567			4.36803	98.9594	6.89245			3.97581	100.324	6.93554			4.36701	100.513	6.94151
0.187	0.62697	89.1938	6.58405			1.17359	61.2323	5.701			0.60266	85.6319	6.47156			4.36912	98.9841	6.89323			3.97422	100.284	6.93427			4.37014	100.585	6.94378
0.188	0.62532	88.9591	6.57663			1.17787	61.4558	5.70806			0.60364	85.7711	6.47596			4.36945	98.9916	6.89347			3.97099	100.202	6.93169			4.36866	100.551	6.94271
0.189	0.62214	88.5067	6.56235			1.18938	62.0562	5.72702			0.60307	85.6901	6.4734			4.36781	98.9545	6.89229			3.96764	100.118	6.92903			4.36299	100.42	6.93858
0.19	0.62017	88.2264	6.5535			1.20402	62.8204	5.75116			0.60035	85.3036	6.46119			4.36682	98.932	6.89158			3.96512	100.054	6.92702			4.35674	100.276	6.93404
0.191	0.62138	88.3986	6.55893			1.21322	63.3	5.76631			0.59896	85.1061	6.45495			4.36923	98.9866	6.89331			3.96545	100.062	6.92728			4.35238	100.176	6.93087
0.192	0.62412	88.7884	6.57124			1.21511	63.3989	5.76943			0.59904	85.1175	6.45531			4.3734	99.0811	6.89629			3.96709	100.104	6.92859			4.35131	100.151	6.93009
0.193	0.62872	89.4428	6.59191			1.21159	63.2153	5.76363			0.59781	84.9427	6.44979			4.37768	99.1781	6.89935			3.96901	100.152	6.93012			4.35131	100.151	6.93009
0.194	0.63354	90.1285	6.61356			1.20479	62.8602	5.75241			0.59608	84.6969	6.44203			4.38195	99.2748	6.90241			3.97005	100.178	6.93095			4.35337	100.199	6.93159
0.195	0.63738	90.6747	6.63081			1.19808	62.5102	5.74136			0.59583	84.6614	6.44091			4.38381	99.3169	6.90374			3.97027	100.184	6.93112			4.35575	100.254	6.93332
0.196	0.64166	91.2836	6.65004			1.19212	62.1994	5.73155			0.5969	84.8134	6.44571			4.38151	99.2648	6.90209			3.9694	100.162	6.93043			4.35789	100.303	6.93488
0.197	0.64725	92.0789	6.67516			1.18751	61.9586	5.72394			0.59739	84.8831	6.44791			4.37691	99.1606	6.8988			3.96781	100.122	6.92916			4.35978	100.346	6.93625
0.198	0.65031	92.5142	6.68891			1.18917	62.0453	5.72668			0.59641	84.7438	6.44351			4.37099	99.0265	6.89457			3.96638	100.086	6.92802			4.36011	100.354	6.93649
0.199	0.64604	91.9067	6.66972			1.19394	62.2944	5.73455			0.59172	84.0774	6.42247			4.36496	98.8899	6.89025			3.96594	100.075	6.92767			4.35945	100.339	6.93601
0.2	0.63815	90.7843	6.63427			1.19755	62.4826	5.74049			0.58474	83.0856	6.39115			4.36244	98.8328	6.88845			3.96633	100.085	6.92798			4.35781	100.301	6.93482
0.201	0.63113	89.7856	6.60274			1.19872	62.5436	5.74242			0.58169	82.6522	6.37746			4.36321	98.8502	6.889			3.96677	100.096	6.92833			4.35633	100.267	6.93374
0.202	0.62521	88.9434	6.57614			1.19508	62.3535	5.73641			0.58695	83.3996	6.40106			4.36759	98.9495	6.89214			3.96589	100.073	6.92763			4.35682	100.278	6.9341
0.203	0.62049	88.2719	6.55493			1.18855	62.0132	5.72566			0.59789	84.9541	6.45015			4.37044	99.014	6.89417			3.96342	100.011	6.92566			4.35929	100.335	6.9359
0.204	0.62049	88.2719	6.55493			1.17999	61.5662	5.71155			0.6094	86.5896	6.5018			4.37241	99.0587	6.89558			3.96079	99.9447	6.92357			4.36134	100.382	6.93739
0.205	0.62433	88.8182	6.57218			1.17143	61.1199	5.69746			0.61696	87.6638	6.53573			4.37537	99.1257	6.8977			3.96118	99.9546	6.92388			4.36159	100.388	6.93757
0.206	0.62587	89.0373	6.5791			1.16549	60.8098	5.68766			0.61844	87.8741	6.54237			4.37625	99.1457	6.89833			3.96386	100.022	6.92601			4.36208	100.399	6.93792
0.207	0.62642	89.1156	6.58157			1.1639	60.7269	5.68504			0.61523	87.4179	6.52796			4.37241	99.0587	6.89558			3.96589	100.073	6.92763			4.36381	100.439	6.93918
0.208	0.62708	89.2095	6.58454			1.16743	60.9112	5.69086			0.60948	86.6009	6.50216			4.36584	98.9098	6.89088			3.96759	100.116	6.92899			4.36455	100.456	6.93972
0.209	0.62685	89.1767	6.58351			1.17354	61.2297	5.70092			0.60578	86.0752	6.48556			4.36003	98.7782	6.88673			3.96918	100.156	6.93025			4.36274	100.415	6.9384
0.21	0.62049	88.2719	6.55493			1.17994	61.5637	5.71147			0.60364	85.7711	6.47596			4.35729	98.7161	6.88477			3.97077	100.197	6.93152			4.36151	100.386	6.93751
0.211	0.61227	87.1026	6.518			1.18468	61.8109	5.71928			0.60446	85.8876	6.47963			4.35608	98.6887	6.8839			3.97192	100.226	6.93244			4.36192	100.396	6.93781
0.212	0.60537	86.121	6.487			1.1863	61.8956	5.72195			0.60455	85.9004	6.48004			4.35608	98.6887	6.8839			3.97121	100.208	6.93187			4.36356	100.433	6.939
0.213	0.60372	85.8862	6.47959			1.18581	61.87	5.72114			0.60134	85.4443	6.46563			4.36057	98.7904	6.88711			3.97055	100.191	6.93134			4.36529	100.473	6.94026
0.214	0.60756	86.4325	6.49684			1.1831	61.7287	5.71668			0.59551	84.6159	6.43947			4.36748	98.947	6.89206			3.97049	100.19	6.9313			4.36603	100.49	6.94079
0.215	0.6149	87.4767	6.52982			1.18241	61.6927	5.71554			0.58851	83.6213	6.40806			4.37351	99.0836	6.89637			3.97	100.177	6.93091			4.36562	100.481	6.9405
0.216	0.62389	88.7556	6.57021			1.18318	61.7325	5.7168			0.58194	82.6878	6.37858			4.37866	99.2003	6.90006			3.96912	100.155	6.9302			4.36414	100.447	6.93942
0.217	0.63311	90.0673	6.61163			1.18399	61.7749	5.71814			0.57906	82.2786	6.36566			4.38173	99.2698	6.90225			3.97005	100.178	6.93095			4.36274	100.415	6.9384
0.218	0.64165	91.2822	6.65			1.18487	61.8212	5.7196			0.5835	82.9094	6.38558			4.38096	99.2524	6.9017			3.97132	100.21	6.93196			4.36233	100.405	6.9381
0.219	0.64713	92.0618	6.67462			1.18411	61.7813	5.71834			0.59197	84.1129	6.42359			4.37998	99.2302	6.901			3.97016	100.181	6.93103			4.36307	100.422	6.93864
0.22	0.64582	91.8754	6.66873			1.18112	61.6253	5.71342			0.59649	84.7552	6.44387			4.37888	99.2052	6.90021			3.96742	100.112	6.92885			4.36381	100.439	6.93918
0.221	0.64209	91.3448	6.65198			1.1839	61.7704	5.718			0.59658	84.768	6.44427			4.37811	99.1878	6.89966			3.96457	100.04	6.92658			4.36389	100.441	6.93924
0.222	0.64001	91.0489	6.64263			1.19387	62.2906	5.73443			0.59567	84.6387	6.44019			4.37724	99.1681	6.89904			3.962	99.9753	6.92453			4.36134	100.382	6.93739
0.223	0.63957	90.9863	6.64065			1.20383	62.8101	5.75083			0.59699	84.8262	6.44611			4.37559	99.1307	6.89786			3.96019	99.9296	6.92309			4.35764	100.297	6.9347
0.224	0.63836	90.8142	6.63522			1.20779	63.0169	5.75736			0.59665	84.7779	6.44459			4.37395	99.0936	6.89669			3.9603	99.9324	6.92318			4.35616	100.263	6.93362
0.225	0.63749	90.6904	6.63131			1.20268	62.7504	5.74895			0.59196	84.1115	6.42354			4.3734	99.0811	6.89629			3.96123	99.9558	6.92392			4.35616	100.263	6.93362
0.226	0.63486	90.3162	6.61949			1.19479	62.3387	5.73595			0.59016	83.8558	6.41547			4.3734	99.0811	6.89629			3.96205	99.9765	6.92457			4.35666	100.275	6.93398
0.227	0.6296	89.568	6.59586			1.18743	61.9547	5.72382			0.59501	84.5449	6.43723			4.37406	99.096	6.89676			3.96298	100	6.92531			4.35797	100.305	6.93494
0.228	0.62554	88.9904	6.57762			1.18448	61.8006	5.71895			0.60644	86.169	6.48852			4.37647	99.1506	6.89849			3.96457	100.04	6.92658			4.35953	100.341	6.93607
0.229	0.62171	88.4455	6.56041			1.18597	61.8783	5.72141			0.61433	87.2901	6.52392			4.37746	99.1731	6.8992			3.96457	100.04	6.92658			4.3606	100.365	6.93685
0.23	0.62346	88.6945	6.56828			1.19334	62.263	5.73355			0.61869	87.9096	6.54349			4.37603	99.1407	6.89817			3.9637	100.018	6.92589			4.35904	100.329	6.93571
0.231	0.63409	90.2067	6.61603			1.19767	62.489	5.74069			0.6214	88.2946	6.55565			4.37395	99.0936	6.89669			3.96249	99.9876	6.92492			4.3546	100.227	6.93249
0.232	0.64977	92.4374	6.68648			1.19762	62.4864	5.74061			0.61425	87.2787	6.52357			4.37197	99.0487	6.89527			3.96167	99.9669	6.92427			4.3518	100.163	6.93045
0.233	0.66062	93.9809	6.73523			1.19508	62.3535	5.73641			0.60357	85.7612	6.47564			4.36847	98.9694	6.89277			3.96227	99.9821	6.92475			4.35279	100.186	6.93117
0.234	0.66259	94.2612	6.74408			1.18981	62.0787	5.72773			0.6006	85.3392	6.46231			4.36496	98.8899	6.89025			3.96556	100.065	6.92737			4.35633	100.267	6.93374
0.235	0.65383	93.015	6.70472			1.1805	61.5932	5.7124			0.60717	86.2727	6.4918			4.36025	98.7832	6.88688			3.97104	100.203	6.93173			4.36019	100.356	6.93655
0.236	0.64077	91.157	6.64604			1.17221	61.1604	5.69873			0.61704	87.6751	6.53608			4.35674	98.7037	6.88437			3.97674	100.347	6.93628			4.36266	100.413	6.93834
0.237	0.63047	89.6917	6.59977			1.17035	61.0634	5.69567			0.6214	88.2946	6.55565			4.35772	98.7259	6.88507			3.97937	100.414	6.93837			4.36488	100.464	6.93996
0.238	0.62543	88.9747	6.57713			1.17254	61.1777	5.69928			0.61795	87.8044	6.54017			4.36353	98.8575	6.88923			3.97773	100.372	6.93707			4.36669	100.505	6.94127
0.239	0.62499	88.9121	6.57515			1.17375	61.2406	5.70127			0.6117	86.9164	6.51212			4.37	99.0041	6.89386			3.97417	100.282	6.93423			4.36685	100.509	6.94139
0.24	0.62806	89.3489	6.58894			1.17463	61.2869	5.70273			0.60791	86.3778	6.49512			4.37241	99.0587	6.89558			3.97	100.177	6.93091			4.36685	100.509	6.94139
0.241	0.633	90.0516	6.61114			1.17497	61.3042	5.70328			0.6066	86.1917	6.48924			4.37154	99.039	6.89496			3.96666	100.093	6.92824			4.3666	100.503	6.94121
0.242	0.63574	90.4414	6.62345			1.1778	61.4519	5.70794			0.60472	85.9246	6.4808			4.36945	98.9916	6.89347			3.96649	100.089	6.92811			4.36463	100.458	6.93978
0.243	0.63727	90.6591	6.63032			1.17841	61.484	5.70895			0.60413	85.8407	6.47815			4.36748	98.947	6.89206			3.96786	100.123	6.9292			4.36364	100.435	6.93906
0.244	0.63738	90.6747	6.63081			1.17801	61.4628	5.70828			0.60454	85.899	6.47999			4.36617	98.9173	6.89112			3.9694	100.162	6.93043			4.36537	100.475	6.94031
0.245	0.63343	90.1128	6.61307			1.17681	61.4005	5.70632			0.60553	86.0397	6.48444			4.36606	98.9148	6.89104			3.96951	100.165	6.93052			4.36899	100.558	6.94295
0.246	0.62741	89.2564	6.58602			1.17262	61.1816	5.6994			0.60668	86.2031	6.4896			4.36693	98.9345	6.89166			3.9689	100.149	6.93003			4.37269	100.644	6.94564
0.247	0.62181	88.4597	6.56086			1.16763	60.9215	5.69119			0.60595	86.0993	6.48632			4.36836	98.9669	6.89269			3.96775	100.12	6.92911			4.37499	100.696	6.94731
0.248	0.62226	88.5238	6.56288			1.16864	60.9742	5.69285			0.60257	85.6191	6.47115			4.36803	98.9594	6.89245			3.96534	100.06	6.92719			4.37647	100.731	6.94838
0.249	0.6251	88.9278	6.57564			1.17362	61.2342	5.70107			0.59797	84.9655	6.45051			4.36726	98.942	6.8919			3.96326	100.007	6.92553			4.37581	100.715	6.9479
0.25	0.62653	89.1312	6.58207			1.17642	61.38	5.70567			0.59485	84.5222	6.43651			4.36934	98.9891	6.89339			3.96304	100.002	6.92536			4.37039	100.591	6.94396
0.251	0.62565	89.006	6.57812			1.17973	61.5527	5.71112			0.59155	84.0533	6.4217			4.37143	99.0365	6.89488			3.96359	100.015	6.9258			4.36348	100.432	6.93894
0.252	0.6194	88.1169	6.55004			1.18463	61.8083	5.7192			0.59304	84.265	6.42839			4.3723	99.0562	6.89551			3.96392	100.024	6.92606			4.35896	100.328	6.93566
0.253	0.61205	87.0713	6.51701			1.18869	62.0202	5.72589			0.59781	84.9427	6.44979			4.37329	99.0786	6.89621			3.96271	99.9932	6.9251			4.35805	100.307	6.93499
0.254	0.61304	87.2121	6.52146			1.18864	62.0177	5.72581			0.60051	85.3264	6.46191			4.37515	99.1207	6.89754			3.96189	99.9725	6.92444			4.35888	100.326	6.9356
0.255	0.62148	88.4128	6.55938			1.18236	61.6902	5.71546			0.60266	85.6319	6.47156			4.37592	99.1382	6.8981			3.96282	99.996	6.92518			4.36068	100.367	6.93691
0.256	0.63388	90.1768	6.61509			1.17614	61.3652	5.7052			0.60463	85.9118	6.4804			4.37461	99.1085	6.89716			3.96446	100.037	6.92649			4.36052	100.363	6.93679
0.257	0.6411	91.204	6.64753			1.17346	61.2259	5.7008			0.60274	85.6432	6.47192			4.37395	99.0936	6.89669			3.9649	100.048	6.92684			4.3583	100.312	6.93518
0.258	0.64209	91.3448	6.65198			1.17492	61.3017	5.70319			0.60101	85.3974	6.46415			4.37439	99.1035	6.897			3.96381	100.021	6.92597			4.35624	100.265	6.93368
0.259	0.63968	91.0019	6.64115			1.17828	61.477	5.70873			0.60225	85.5736	6.46972			4.3757	99.1332	6.89794			3.96309	100.003	6.9254			4.35476	100.231	6.9326
0.26	0.63607	90.4884	6.62493			1.18325	61.7364	5.71692			0.6057	86.0638	6.4852			4.37669	99.1556	6.89865			3.96463	100.042	6.92663			4.356	100.259	6.9335
0.261	0.63299	90.0502	6.61109			1.18722	61.9438	5.72347			0.60932	86.5782	6.50144			4.37603	99.1407	6.89817			3.96699	100.101	6.92851			4.36011	100.354	6.93649
0.262	0.63124	89.8013	6.60323			1.18894	62.0331	5.72629			0.61203	86.9633	6.5136			4.3745	99.106	6.89708			3.96967	100.169	6.93064			4.36299	100.42	6.93858
0.263	0.63146	89.8326	6.60422			1.18892	62.0324	5.72627			0.61178	86.9277	6.51248			4.37307	99.0736	6.89606			3.97192	100.226	6.93244			4.36397	100.443	6.9393
0.264	0.6365	90.5496	6.62686			1.18476	61.8154	5.71942			0.60472	85.9246	6.4808			4.37285	99.0686	6.8959			3.97318	100.257	6.93344			4.36405	100.445	6.93936
0.265	0.64033	91.0944	6.64407			1.18153	61.6465	5.71408			0.59526	84.5804	6.43835			4.37307	99.0736	6.89606			3.97285	100.249	6.93318			4.36323	100.426	6.93876
0.266	0.64483	91.7346	6.66429			1.18043	61.5893	5.71228			0.58926	83.7279	6.41143			4.37241	99.0587	6.89558			3.97033	100.185	6.93117			4.36241	100.407	6.93816
0.267	0.64384	91.5938	6.65984			1.18087	61.6125	5.71301			0.58942	83.7506	6.41215			4.3723	99.0562	6.89551			3.96644	100.087	6.92807			4.3629	100.418	6.93852
0.268	0.63672	90.5809	6.62785			1.18427	61.7897	5.71861			0.59411	84.417	6.43319			4.37197	99.0487	6.89527			3.96485	100.047	6.9268			4.36373	100.437	6.93912
0.269	0.62915	89.5039	6.59384			1.18933	62.0536	5.72694			0.60126	85.4329	6.46528			4.36858	98.9719	6.89284			3.9666	100.091	6.9282			4.36414	100.447	6.93942
0.27	0.62379	88.7414	6.56976			1.19221	62.2039	5.73169			0.60841	86.4489	6.49736			4.36584	98.9098	6.89088			3.96841	100.137	6.92964			4.36414	100.447	6.93942
0.271	0.61864	88.0088	6.54662			1.19273	62.2309	5.73254			0.61474	87.3483	6.52576			4.36682	98.932	6.89158			3.96923	100.158	6.93029			4.36331	100.428	6.93882
0.272	0.61491	87.4781	6.52986			1.19439	62.3175	5.73528			0.6154	87.4421	6.52873			4.37197	99.0487	6.89527			3.96814	100.13	6.92942			4.36093	100.373	6.93709
0.273	0.61699	87.774	6.53921			1.19982	62.6007	5.74422			0.61047	86.7416	6.5066			4.37778	99.1803	6.89943			3.96638	100.086	6.92802			4.3597	100.345	6.93619
0.274	0.62214	88.5067	6.56235			1.20638	62.943	5.75503			0.60463	85.9118	6.4804			4.38063	99.2449	6.90147			3.9643	100.033	6.92636			4.35879	100.324	6.93553
0.275	0.62126	88.3815	6.55839			1.21071	63.169	5.76217			0.602	85.5381	6.4686			4.37877	99.2028	6.90013			3.96287	99.9972	6.92522			4.35879	100.324	6.93553
0.276	0.61863	88.0073	6.54658			1.21023	63.144	5.76138			0.60357	85.7612	6.47564			4.37482	99.1133	6.89731			3.9626	99.9904	6.92501			4.35814	100.309	6.93506
0.277	0.61633	87.6801	6.53624			1.20767	63.0104	5.75716			0.60504	85.97	6.48224			4.37132	99.034	6.8948			3.96353	100.014	6.92575			4.35567	100.252	6.93326
0.278	0.61195	87.057	6.51657			1.20624	62.9359	5.75481			0.6048	85.9359	6.48116			4.36934	98.9891	6.89339			3.96435	100.035	6.9264			4.35312	100.193	6.93141
0.279	0.6046	86.0114	6.48354			1.20369	62.803	5.75061			0.60208	85.5495	6.46896			4.36606	98.9148	6.89104			3.96342	100.011	6.92566			4.3518	100.163	6.93045
0.28	0.60219	85.6686	6.47272			1.195	62.3497	5.73629			0.59748	84.8958	6.44831			4.36211	98.8253	6.88821			3.96233	99.9836	6.92479			4.35263	100.182	6.93105
0.281	0.60888	86.6203	6.50277			1.18342	61.7454	5.71721			0.59632	84.731	6.44311			4.36167	98.8153	6.8879			3.96161	99.9654	6.92422			4.35518	100.241	6.93291
0.282	0.61897	88.0557	6.5481			1.17799	61.4622	5.70826			0.59896	85.1061	6.45495			4.362	98.8228	6.88814			3.96123	99.9558	6.92392			4.35888	100.326	6.9356
0.283	0.62225	88.5223	6.56284			1.17561	61.3376	5.70433			0.60175	85.5026	6.46747			4.36167	98.8153	6.8879			3.9615	99.9627	6.92413			4.36274	100.415	6.9384
0.284	0.61907	88.0699	6.54855			1.17083	61.0885	5.69646			0.60562	86.0525	6.48484			4.36025	98.7832	6.88688			3.96041	99.9351	6.92326			4.36512	100.469	6.94013
0.285	0.61677	87.7427	6.53822			1.16505	60.7866	5.68693			0.61022	86.7061	6.50548			4.35805	98.7333	6.88531			3.95871	99.8923	6.92191			4.36545	100.477	6.94037
0.286	0.61787	87.8992	6.54316			1.16225	60.6409	5.68233			0.61408	87.2545	6.5228			4.3574	98.7186	6.88484			3.95833	99.8827	6.92161			4.36562	100.481	6.9405
0.287	0.62049	88.2719	6.55493			1.16524	60.7969	5.68725			0.61556	87.4648	6.52944			4.3574	98.7186	6.88484			3.95937	99.9089	6.92244			4.36627	100.496	6.94097
0.288	0.62335	88.6788	6.56778			1.17286	61.1944	5.69981			0.61762	87.7575	6.53869			4.35827	98.7383	6.88547			3.96002	99.9253	6.92295			4.36685	100.509	6.94139
0.289	0.6274	89.255	6.58598			1.17734	61.4282	5.70719			0.61926	87.9906	6.54605			4.35904	98.7558	6.88602			3.96013	99.9281	6.92304			4.36726	100.519	6.94169
0.29	0.63211	89.925	6.60714			1.17481	61.2959	5.70301			0.6177	87.7689	6.53905			4.35926	98.7607	6.88618			3.96063	99.9407	6.92344			4.36743	100.522	6.94181
0.291	0.63519	90.3632	6.62098			1.168	60.9408	5.6918			0.61515	87.4066	6.5276			4.36079	98.7954	6.88727			3.95997	99.924	6.92291			4.3666	100.503	6.94121
0.292	0.6342	90.2224	6.61653			1.16133	60.5927	5.68081			0.61548	87.4535	6.52908			4.36386	98.865	6.88947			3.95942	99.9102	6.92247			4.36562	100.481	6.9405
0.293	0.6342	90.2224	6.61653			1.15735	60.3853	5.67426			0.61564	87.4762	6.5298			4.36584	98.9098	6.89088			3.96129	99.9574	6.92397			4.36545	100.477	6.94037
0.294	0.63563	90.4258	6.62295			1.16133	60.5927	5.68081			0.61269	87.057	6.51657			4.36496	98.8899	6.89025			3.96446	100.037	6.92649			4.36701	100.513	6.94151
0.295	0.63365	90.1441	6.61406			1.16958	61.023	5.69439			0.60898	86.5299	6.49992			4.36189	98.8203	6.88806			3.96622	100.082	6.92789			4.3694	100.568	6.94324
0.296	0.62894	89.4741	6.5929			1.17589	61.3524	5.7048			0.60504	85.97	6.48224			4.35948	98.7657	6.88633			3.96622	100.082	6.92789			4.37154	100.617	6.9448
0.297	0.62422	88.8026	6.57169			1.18318	61.7325	5.7168			0.60192	85.5267	6.46824			4.35904	98.7558	6.88602			3.96501	100.051	6.92693			4.37277	100.645	6.94569
0.298	0.62049	88.2719	6.55493			1.18949	62.062	5.72721			0.60068	85.3505	6.46267			4.36167	98.8153	6.8879			3.96309	100.003	6.9254			4.37055	100.594	6.94408
0.299	0.62083	88.3203	6.55646			1.19759	62.4845	5.74055			0.60084	85.3733	6.46339			4.36463	98.8824	6.89002			3.96123	99.9558	6.92392			4.36521	100.471	6.9402
0.3	0.62565	89.006	6.57812			1.20252	62.742	5.74868			0.60183	85.5139	6.46783			4.36573	98.9073	6.8908			3.96079	99.9447	6.92357			4.35994	100.35	6.93637
0.301	0.63322	90.0829	6.61213			1.20238	62.7343	5.74844			0.60356	85.7598	6.4756			4.36584	98.9098	6.89088			3.96315	100.004	6.92545			4.35707	100.284	6.93428
0.302	0.64055	91.1257	6.64506			1.19483	62.3407	5.73601			0.60216	85.5608	6.46931			4.36617	98.9173	6.89112			3.9666	100.091	6.9282			4.35748	100.293	6.93458
0.303	0.64406	91.6251	6.66083			1.18602	61.8809	5.72149			0.59814	84.9896	6.45128			4.36496	98.8899	6.89025			3.96879	100.147	6.92994			4.35962	100.343	6.93613
0.304	0.64406	91.6251	6.66083			1.17926	61.5283	5.71035			0.59674	84.7907	6.44499			4.36167	98.8153	6.8879			3.96879	100.147	6.92994			4.36307	100.422	6.93864
0.305	0.64308	91.4856	6.65642			1.1744	61.2747	5.70234			0.60036	85.3051	6.46124			4.36036	98.7857	6.88696			3.9683	100.134	6.92955			4.36537	100.475	6.94031
0.306	0.6422	91.3604	6.65247			1.17488	61.2997	5.70313			0.60668	86.2031	6.4896			4.36386	98.865	6.88947			3.96737	100.111	6.92881			4.36677	100.507	6.94133
0.307	0.63891	90.8924	6.63769			1.18188	61.6651	5.71467			0.61293	87.0911	6.51764			4.37055	99.0165	6.89425			3.96644	100.087	6.92807			4.36784	100.532	6.94211
0.308	0.63245	89.9734	6.60867			1.1929	62.2398	5.73282			0.61827	87.8499	6.5416			4.37537	99.1257	6.8977			3.96666	100.093	6.92824			4.36956	100.571	6.94336
0.309	0.62378	88.74	6.56971			1.2026	62.7459	5.7488			0.62181	88.3529	6.55749			4.37702	99.1631	6.89888			3.96863	100.143	6.92981			4.36948	100.57	6.9433
0.31	0.61304	87.2121	6.52146			1.20495	62.8685	5.75268			0.62312	88.539	6.56337			4.37537	99.1257	6.8977			3.96984	100.173	6.93078			4.36586	100.486	6.94067
0.311	0.6057	86.1679	6.48849			1.19924	62.5706	5.74327			0.62379	88.6342	6.56637			4.37461	99.1085	6.89716			3.96912	100.155	6.9302			4.36101	100.375	6.93715
0.312	0.60405	85.9332	6.48107			1.19119	62.1506	5.73			0.62338	88.576	6.56453			4.37702	99.1631	6.89888			3.96814	100.13	6.92942			4.35682	100.278	6.9341
0.313	0.60789	86.4795	6.49832			1.18431	61.7916	5.71867			0.61803	87.8158	6.54053			4.37932	99.2152	6.90053			3.96808	100.129	6.92938			4.35402	100.214	6.93206
0.314	0.61293	87.1964	6.52097			1.18075	61.606	5.71281			0.61145	86.8808	6.511			4.37943	99.2177	6.90061			3.96803	100.127	6.92934			4.35304	100.191	6.93135
0.315	0.6194	88.1169	6.55004			1.18022	61.5784	5.71194			0.60611	86.1221	6.48704			4.37636	99.1482	6.89841			3.96825	100.133	6.92951			4.3546	100.227	6.93249
0.316	0.62247	88.5536	6.56383			1.18382	61.7659	5.71786			0.6038	85.7939	6.47667			4.37263	99.0637	6.89574			3.96797	100.126	6.92929			4.35674	100.276	6.93404
0.317	0.62225	88.5223	6.56284			1.18751	61.9586	5.72394			0.60858	86.473	6.49812			4.36781	98.9545	6.89229			3.9666	100.091	6.9282			4.35855	100.318	6.93536
0.318	0.62192	88.4754	6.56136			1.18625	61.8931	5.72187			0.61967	88.0488	6.54789			4.36255	98.8353	6.88853			3.96457	100.04	6.92658			4.35962	100.343	6.93613
0.319	0.6228	88.6006	6.56531			1.18314	61.7306	5.71674			0.62913	89.393	6.59034			4.35816	98.7358	6.88539			3.96309	100.003	6.9254			4.36118	100.379	6.93727
0.32	0.62488	88.8965	6.57466			1.1808	61.6086	5.71289			0.63414	90.1049	6.61282			4.35641	98.6962	6.88414			3.96348	100.013	6.92571			4.36307	100.422	6.93864
0.321	0.62653	89.1312	6.58207			1.18022	61.5784	5.71194			0.63094	89.6502	6.59846			4.35696	98.7086	6.88453			3.96474	100.044	6.92671			4.36471	100.46	6.93983
0.322	0.62554	88.9904	6.57762			1.1797	61.5515	5.71108			0.6214	88.2946	6.55565			4.35882	98.7508	6.88586			3.96589	100.073	6.92763			4.36488	100.464	6.93996
0.323	0.62028	88.2421	6.55399			1.17746	61.4346	5.70739			0.60874	86.4958	6.49884			4.36014	98.7807	6.88681			3.96731	100.109	6.92876			4.36455	100.456	6.93972
0.324	0.61699	87.774	6.53921			1.17525	61.319	5.70374			0.59723	84.8603	6.44719			4.36178	98.8178	6.88798			3.96819	100.131	6.92946			4.36521	100.471	6.9402
0.325	0.62171	88.4455	6.56041			1.17488	61.2997	5.70313			0.58967	83.7861	6.41327			4.36364	98.86	6.88931			3.96814	100.13	6.92942			4.36644	100.5	6.94109
0.326	0.63387	90.1754	6.61505			1.17938	61.5348	5.71056			0.58687	83.3883	6.4007			4.36397	98.8675	6.88955			3.96803	100.127	6.92934			4.36677	100.507	6.94133
0.327	0.64637	91.9537	6.6712			1.18645	61.9034	5.7222			0.59033	83.8799	6.41623			4.36233	98.8303	6.88837			3.96847	100.139	6.92969			4.36611	100.492	6.94085
0.328	0.65131	92.6565	6.6934			1.19078	62.1294	5.72934			0.5997	85.2113	6.45828			4.35816	98.7358	6.88539			3.96808	100.129	6.92938			4.36488	100.464	6.93996
0.329	0.64889	92.3122	6.68253			1.18958	62.0665	5.72735			0.6145	87.3142	6.52469			4.35268	98.6117	6.88147			3.96704	100.102	6.92855			4.36159	100.388	6.93757
0.33	0.64088	91.1727	6.64654			1.18666	61.9143	5.72254			0.62617	88.9724	6.57705			4.34906	98.5297	6.87888			3.96753	100.115	6.92894			4.35764	100.297	6.9347
0.331	0.63233	89.9563	6.60813			1.18402	61.7769	5.7182			0.62839	89.2878	6.58702			4.35027	98.5571	6.87974			3.96868	100.144	6.92985			4.35592	100.258	6.93345
0.332	0.62258	88.5693	6.56432			1.18038	61.5868	5.7122			0.62453	88.7394	6.56969			4.35444	98.6516	6.88273			3.96825	100.133	6.92951			4.35624	100.265	6.93368
0.333	0.61491	87.4781	6.52986			1.18054	61.5951	5.71246			0.61926	87.9906	6.54605			4.35827	98.7383	6.88547			3.96644	100.087	6.92807			4.3592	100.333	6.93583
0.334	0.61019	86.8067	6.50866			1.18528	61.8424	5.72027			0.61655	87.6055	6.53389			4.3597	98.7707	6.88649			3.96424	100.032	6.92632			4.36282	100.416	6.93846
0.335	0.60998	86.7768	6.50771			1.19306	62.2482	5.73309			0.61614	87.5472	6.53205			4.35992	98.7757	6.88665			3.96337	100.01	6.92562			4.36521	100.471	6.9402
0.336	0.61184	87.0414	6.51607			1.19852	62.5333	5.74209			0.61384	87.2204	6.52173			4.35981	98.7732	6.88657			3.96282	99.996	6.92518			4.36282	100.416	6.93846
0.337	0.61469	87.4468	6.52888			1.19873	62.5442	5.74244			0.60775	86.3551	6.4944			4.35783	98.7284	6.88515			3.96326	100.007	6.92553			4.35666	100.275	6.93398
0.338	0.61677	87.7427	6.53822			1.19861	62.5378	5.74223			0.60373	85.7839	6.47636			4.35509	98.6663	6.88319			3.96348	100.013	6.92571			4.34983	100.117	6.92902
0.339	0.62017	88.2264	6.5535			1.1969	62.4485	5.73941			0.60084	85.3733	6.46339			4.35356	98.6316	6.8821			3.96266	99.9919	6.92506			4.3463	100.036	6.92645
0.34	0.62204	88.4925	6.5619			1.1969	62.4485	5.73941			0.59756	84.9072	6.44867			4.35367	98.6341	6.88218			3.96178	99.9697	6.92436			4.34654	100.042	6.92663
0.341	0.61775	87.8822	6.54262			1.20139	62.6829	5.74682			0.5955	84.6145	6.43943			4.35422	98.6466	6.88257			3.96183	99.971	6.9244			4.34942	100.108	6.92872
0.342	0.61216	87.0869	6.51751			1.20495	62.8685	5.75268			0.59403	84.4056	6.43283			4.35564	98.6787	6.88359			3.96298	100	6.92531			4.35287	100.187	6.93123
0.343	0.61184	87.0414	6.51607			1.20063	62.6431	5.74556			0.59575	84.65	6.44055			4.35794	98.7308	6.88523			3.96479	100.046	6.92675			4.35509	100.238	6.93284
0.344	0.62148	88.4128	6.55938			1.19318	62.2546	5.73329			0.59961	85.1985	6.45787			4.35915	98.7583	6.8861			3.96649	100.089	6.92811			4.35756	100.295	6.93464
0.345	0.6365	90.5496	6.62686			1.18751	61.9586	5.72394			0.60109	85.4088	6.46451			4.35838	98.7408	6.88555			3.96693	100.1	6.92846			4.35846	100.316	6.93529
0.346	0.64922	92.3591	6.68401			1.18703	61.9335	5.72315			0.60043	85.315	6.46155			4.35783	98.7284	6.88515			3.96726	100.108	6.92872			4.35888	100.326	6.9356
0.347	0.65306	92.9054	6.70126			1.18742	61.9541	5.7238			0.6006	85.3392	6.46231			4.35805	98.7333	6.88531			3.96748	100.114	6.9289			4.35929	100.335	6.9359
0.348	0.64538	91.8128	6.66676			1.18799	61.9836	5.72473			0.60043	85.315	6.46155			4.35959	98.7682	6.88641			3.96808	100.129	6.92938			4.35937	100.337	6.93595
0.349	0.6331	90.0659	6.61159			1.18751	61.9586	5.72394			0.59937	85.1644	6.45679			4.36145	98.8104	6.88774			3.96715	100.105	6.92863			4.35888	100.326	6.9356
0.35	0.62401	88.7727	6.57075			1.18213	61.678	5.71508			0.59353	84.3346	6.43059			4.36288	98.8428	6.88877			3.96572	100.069	6.9275			4.35855	100.318	6.93536
0.351	0.6205	88.2734	6.55498			1.17028	61.0596	5.69555			0.58663	83.3542	6.39963			4.36375	98.8625	6.88939			3.96359	100.015	6.9258			4.35937	100.337	6.93595
0.352	0.62302	88.6319	6.5663			1.15776	60.4065	5.67492			0.583	82.8384	6.38334			4.36364	98.86	6.88931			3.96211	99.978	6.92462			4.36134	100.382	6.93739
0.353	0.62324	88.6632	6.56729			1.15047	60.0263	5.66292			0.58416	83.0032	6.38854			4.36244	98.8328	6.88845			3.96183	99.971	6.9244			4.36447	100.454	6.93966
0.354	0.61633	87.6801	6.53624			1.15116	60.0623	5.66405			0.59057	83.914	6.41731			4.36364	98.86	6.88931			3.96244	99.9864	6.92488			4.36603	100.49	6.94079
0.355	0.60954	86.7142	6.50574			1.16278	60.6685	5.6832			0.59855	85.0479	6.45311			4.36902	98.9819	6.89316			3.96359	100.015	6.9258			4.3657	100.483	6.94055
0.356	0.608	86.4951	6.49882			1.17743	61.4327	5.70733			0.60569	86.0624	6.48515			4.37406	99.096	6.89676			3.96556	100.065	6.92737			4.36553	100.479	6.94043
0.357	0.61173	87.0257	6.51558			1.18868	62.0196	5.72587			0.61079	86.7871	6.50804			4.37581	99.1357	6.89802			3.96699	100.101	6.92851			4.36529	100.473	6.94026
0.358	0.61622	87.6645	6.53575			1.19074	62.1275	5.72927			0.61277	87.0684	6.51692			4.37285	99.0686	6.8959			3.9666	100.091	6.9282			4.36274	100.415	6.9384
0.359	0.61688	87.7584	6.53871			1.18447	61.8	5.71893			0.61186	86.9391	6.51284			4.36726	98.942	6.8919			3.96638	100.086	6.92802			4.35855	100.318	6.93536
0.36	0.61677	87.7427	6.53822			1.17775	61.4493	5.70786			0.60701	86.25	6.49108			4.36156	98.8129	6.88782			3.96764	100.118	6.92903			4.35624	100.265	6.93368
0.361	0.61469	87.4468	6.52888			1.17119	61.1071	5.69705			0.60323	85.7129	6.47412			4.35849	98.7433	6.88562			3.96995	100.176	6.93087			4.35814	100.309	6.93506
0.362	0.60943	86.6985	6.50524			1.16533	60.8014	5.6874			0.60357	85.7612	6.47564			4.35783	98.7284	6.88515			3.9706	100.192	6.93138			4.36249	100.409	6.93822
0.363	0.60482	86.0427	6.48453			1.15873	60.4572	5.67653			0.60586	86.0866	6.48592			4.35904	98.7558	6.88602			3.96978	100.172	6.93073			4.36537	100.475	6.94031
0.364	0.60559	86.1522	6.48799			1.15769	60.4026	5.6748			0.60652	86.1803	6.48888			4.36112	98.8029	6.88751			3.9677	100.119	6.92907			4.36447	100.454	6.93966
0.365	0.61074	86.8849	6.51113			1.16432	60.7488	5.68573			0.60413	85.8407	6.47815			4.36353	98.8575	6.88923			3.96512	100.054	6.92702			4.36184	100.394	6.93775
0.366	0.61611	87.6488	6.53525			1.17479	61.2952	5.70299			0.60028	85.2937	6.46088			4.36748	98.947	6.89206			3.96353	100.014	6.92575			4.35986	100.348	6.93631
0.367	0.62313	88.6475	6.56679			1.18415	61.7833	5.7184			0.59995	85.2468	6.4594			4.37154	99.039	6.89496			3.96216	99.9793	6.92466			4.35994	100.35	6.93637
0.368	0.62784	89.3176	6.58795			1.1888	62.026	5.72607			0.60347	85.747	6.47519			4.37384	99.0911	6.89661			3.96178	99.9697	6.92436			4.36085	100.371	6.93703
0.369	0.62697	89.1938	6.58405			1.19103	62.1422	5.72974			0.61031	86.7189	6.50589			4.37526	99.1232	6.89762			3.96178	99.9697	6.92436			4.36167	100.39	6.93763
0.37	0.62127	88.3829	6.55844			1.18786	61.9772	5.72453			0.61548	87.4535	6.52908			4.37658	99.1531	6.89857			3.96216	99.9793	6.92466			4.36315	100.424	6.9387
0.371	0.61151	86.9944	6.51459			1.17868	61.4982	5.7094			0.61498	87.3824	6.52684			4.37855	99.1978	6.89998			3.96326	100.007	6.92553			4.3657	100.483	6.94055
0.372	0.60208	85.6529	6.47222			1.16708	60.8926	5.69028			0.61046	86.7402	6.50656			4.37844	99.1953	6.8999			3.96392	100.024	6.92606			4.36907	100.56	6.943
0.373	0.59781	85.0455	6.45304			1.15873	60.4572	5.67653			0.60644	86.169	6.48852			4.37581	99.1357	6.89802			3.96408	100.028	6.92619			4.37384	100.67	6.94647
0.374	0.60077	85.4665	6.46634			1.15505	60.2652	5.67046			0.60767	86.3437	6.49404			4.37307	99.0736	6.89606			3.96468	100.043	6.92667			4.37663	100.734	6.9485
0.375	0.60734	86.4012	6.49585			1.15938	60.4913	5.6776			0.61063	86.7643	6.50732			4.37011	99.0066	6.89394			3.96468	100.043	6.92667			4.3768	100.738	6.94862
0.376	0.61162	87.0101	6.51508			1.17002	61.0461	5.69512			0.61121	86.8467	6.50992			4.36781	98.9545	6.89229			3.96386	100.022	6.92601			4.37433	100.681	6.94683
0.377	0.61677	87.7427	6.53822			1.17233	61.1668	5.69894			0.61039	86.7302	6.50624			4.36792	98.9569	6.89237			3.96276	99.9944	6.92514			4.36981	100.577	6.94354
0.378	0.62039	88.2577	6.55448			1.1689	60.9876	5.69328			0.60537	86.0169	6.48372			4.36704	98.937	6.89174			3.96189	99.9725	6.92444			4.36504	100.467	6.94007
0.379	0.61666	87.7271	6.53773			1.16411	60.7378	5.68539			0.59691	84.8149	6.44576			4.3631	98.8477	6.88892			3.96244	99.9864	6.92488			4.36258	100.411	6.93829
0.38	0.60779	86.4652	6.49788			1.16172	60.6133	5.68145			0.58703	83.411	6.40142			4.35816	98.7358	6.88539			3.96359	100.015	6.9258			4.36118	100.379	6.93727
0.381	0.59934	85.2631	6.45991			1.16241	60.6492	5.68259			0.58177	82.6636	6.37782			4.35465	98.6563	6.88288			3.96479	100.046	6.92675			4.36134	100.382	6.93739
0.382	0.59967	85.3101	6.46139			1.16565	60.8181	5.68792			0.58095	82.5471	6.37414			4.35213	98.5992	6.88107			3.96496	100.05	6.92689			4.36093	100.373	6.93709
0.383	0.60679	86.323	6.49338			1.16828	60.9555	5.69226			0.58506	83.1311	6.39258			4.35137	98.582	6.88053			3.9643	100.033	6.92636			4.35888	100.326	6.9356
0.384	0.6159	87.619	6.53431			1.16894	60.9896	5.69334			0.59131	84.0192	6.42063			4.3506	98.5646	6.87998			3.96309	100.003	6.9254			4.356	100.259	6.9335
0.385	0.61962	88.1482	6.55102			1.16837	60.96	5.69241			0.59945	85.1758	6.45715			4.35126	98.5795	6.88045			3.96266	99.9919	6.92506			4.35452	100.225	6.93243
0.386	0.61929	88.1012	6.54954			1.16582	60.8271	5.68821			0.60553	86.0397	6.48444			4.35224	98.6017	6.88115			3.96381	100.021	6.92597			4.35394	100.212	6.93201
0.387	0.61699	87.774	6.53921			1.16574	60.8226	5.68807			0.60701	86.25	6.49108			4.35696	98.7086	6.88453			3.96545	100.062	6.92728			4.35263	100.182	6.93105
0.388	0.61644	87.6958	6.53674			1.16743	60.9112	5.69086			0.60784	86.3679	6.4948			4.36331	98.8525	6.88907			3.96556	100.065	6.92737			4.35205	100.168	6.93063
0.389	0.62094	88.336	6.55695			1.1712	61.1077	5.69707			0.60956	86.6123	6.50252			4.36759	98.9495	6.89214			3.96337	100.01	6.92562			4.35452	100.225	6.93243
0.39	0.62466	88.8652	6.57367			1.17521	61.3171	5.70368			0.60997	86.6706	6.50436			4.36792	98.9569	6.89237			3.96145	99.9614	6.92409			4.35929	100.335	6.9359
0.391	0.62301	88.6304	6.56625			1.18054	61.5951	5.71246			0.60939	86.5881	6.50176			4.36627	98.9196	6.89119			3.9609	99.9475	6.92365			4.36274	100.415	6.9384
0.392	0.61666	87.7271	6.53773			1.18545	61.8513	5.72055			0.60685	86.2272	6.49036			4.36375	98.8625	6.88939			3.96183	99.971	6.9244			4.36405	100.445	6.93936
0.393	0.61501	87.4924	6.53031			1.18519	61.8379	5.72013			0.60183	85.5139	6.46783			4.36145	98.8104	6.88774			3.96386	100.022	6.92601			4.36422	100.449	6.93948
0.394	0.61589	87.6175	6.53427			1.17698	61.4095	5.7066			0.59788	84.9527	6.45011			4.36123	98.8054	6.88759			3.96534	100.06	6.92719			4.36323	100.426	6.93876
0.395	0.61644	87.6958	6.53674			1.17026	61.0589	5.69553			0.59419	84.4284	6.43355			4.36277	98.8403	6.88869			3.96414	100.029	6.92624			4.36068	100.367	6.93691
0.396	0.61645	87.6972	6.53678			1.16978	61.0339	5.69474			0.58827	83.5872	6.40699			4.36496	98.8899	6.89025			3.96139	99.9599	6.92404			4.35896	100.328	6.93566
0.397	0.61655	87.7114	6.53723			1.16958	61.023	5.69439			0.58259	82.7801	6.3815			4.36737	98.9445	6.89198			3.96024	99.9309	6.92313			4.35929	100.335	6.9359
0.398	0.61808	87.9291	6.54411			1.16978	61.0339	5.69474			0.58235	82.746	6.38042			4.36858	98.9719	6.89284			3.95975	99.9185	6.92274			4.36077	100.369	6.93697
0.399	0.62225	88.5223	6.56284			1.17099	61.0968	5.69673			0.5853	83.1652	6.39366			4.36858	98.9719	6.89284			3.95871	99.8923	6.92191			4.36258	100.411	6.93829
0.4	0.63047	89.6917	6.59977			1.16857	60.9703	5.69273			0.58975	83.7975	6.41363			4.3666	98.927	6.89143			3.95783	99.87	6.92121			4.36438	100.452	6.93959
0.401	0.63628	90.5183	6.62587			1.16484	60.7757	5.68659			0.59591	84.6728	6.44127			4.3631	98.8477	6.88892			3.95893	99.8978	6.92208			4.36545	100.477	6.94037
0.402	0.63179	89.8795	6.6057			1.16087	60.569	5.68006			0.59978	85.2227	6.45863			4.36036	98.7857	6.88696			3.96041	99.9351	6.92326			4.36521	100.471	6.9402
0.403	0.61688	87.7584	6.53871			1.1619	60.6223	5.68174			0.59945	85.1758	6.45715			4.36101	98.8004	6.88743			3.96287	99.9972	6.92522			4.36397	100.443	6.9393
0.404	0.60252	85.7155	6.4742			1.16752	60.9157	5.69101			0.59378	84.3701	6.43171			4.36353	98.8575	6.88923			3.96649	100.089	6.92811			4.36225	100.403	6.93805
0.405	0.59517	84.6699	6.44118			1.17509	61.3106	5.70348			0.58704	83.4124	6.40147			4.36803	98.9594	6.89245			3.96775	100.12	6.92911			4.3597	100.345	6.93619
0.406	0.59769	85.0284	6.4525			1.17783	61.4538	5.708			0.58391	82.9677	6.38742			4.37165	99.0415	6.89504			3.96611	100.079	6.92781			4.35904	100.329	6.93571
0.407	0.60646	86.276	6.4919			1.1773	61.4262	5.70713			0.58366	82.9322	6.3863			4.37099	99.0265	6.89457			3.96337	100.01	6.92562			4.36052	100.363	6.93679
0.408	0.61666	87.7271	6.53773			1.17378	61.2426	5.70133			0.58424	83.0146	6.3889			4.36584	98.9098	6.89088			3.96129	99.9574	6.92397			4.36258	100.411	6.93829
0.409	0.62115	88.3658	6.5579			1.17233	61.1668	5.69894			0.58786	83.5289	6.40515			4.35992	98.7757	6.88665			3.96074	99.9435	6.92353			4.36299	100.42	6.93858
0.41	0.6182	87.9462	6.54464			1.17285	61.1938	5.69979			0.59871	85.0706	6.45383			4.35838	98.7408	6.88555			3.96123	99.9558	6.92392			4.36373	100.437	6.93912
0.411	0.61293	87.1964	6.52097			1.17548	61.3312	5.70413			0.61293	87.0911	6.51764			4.36233	98.8303	6.88837			3.96123	99.9558	6.92392			4.36397	100.443	6.9393
0.412	0.60954	86.7142	6.50574			1.17881	61.5046	5.7096			0.62552	88.88	6.57414			4.36934	98.9891	6.89339			3.96145	99.9614	6.92409			4.36348	100.432	6.93894
0.413	0.608	86.4951	6.49882			1.17857	61.4924	5.70922			0.62913	89.393	6.59034			4.37362	99.0861	6.89645			3.96211	99.978	6.92462			4.36299	100.42	6.93858
0.414	0.60559	86.1522	6.48799			1.17472	61.2914	5.70287			0.62543	88.8673	6.57373			4.37439	99.1035	6.897			3.9632	100.006	6.92549			4.36241	100.407	6.93816
0.415	0.60438	85.9801	6.48256			1.1674	60.9093	5.6908			0.61795	87.8044	6.54017			4.37187	99.0464	6.8952			3.9649	100.048	6.92684			4.3611	100.377	6.93721
0.416	0.60351	85.8563	6.47865			1.16002	60.5246	5.67866			0.61277	87.0684	6.51692			4.36617	98.9173	6.89112			3.96644	100.087	6.92807			4.35994	100.35	6.93637
0.417	0.60328	85.8236	6.47761			1.15732	60.3834	5.67419			0.61236	87.0101	6.51508			4.36036	98.7857	6.88696			3.96704	100.102	6.92855			4.36077	100.369	6.93697
0.418	0.60427	85.9645	6.48206			1.15586	60.3076	5.6718			0.61137	86.8695	6.51064			4.3552	98.6688	6.88327			3.96551	100.064	6.92733			4.36159	100.388	6.93757
0.419	0.6057	86.1679	6.48849			1.15833	60.436	5.67586			0.60554	86.0411	6.48448			4.35246	98.6067	6.88131			3.96326	100.007	6.92553			4.36274	100.415	6.9384
0.42	0.6069	86.3386	6.49388			1.16258	60.6582	5.68287			0.59723	84.8603	6.44719			4.35235	98.6042	6.88123			3.96101	99.9503	6.92374			4.3643	100.45	6.93954
0.421	0.60943	86.6985	6.50524			1.16959	61.0236	5.69441			0.59213	84.1357	6.42431			4.35641	98.6962	6.88414			3.96068	99.942	6.92348			4.36669	100.505	6.94127
0.422	0.61348	87.2747	6.52344			1.18014	61.5739	5.71179			0.59419	84.4284	6.43355			4.36211	98.8253	6.88821			3.96068	99.942	6.92348			4.36965	100.574	6.94343
0.423	0.6194	88.1169	6.55004			1.19301	62.2456	5.73301			0.60348	85.7484	6.47524			4.36693	98.9345	6.89166			3.96057	99.9392	6.92339			4.37096	100.604	6.94438
0.424	0.62587	89.0373	6.5791			1.19828	62.5205	5.74169			0.61532	87.4307	6.52837			4.36847	98.9694	6.89277			3.9603	99.9324	6.92318			4.36965	100.574	6.94343
0.425	0.62686	89.1782	6.58355			1.19492	62.3452	5.73615			0.62576	88.9141	6.57521			4.36792	98.9569	6.89237			3.96096	99.949	6.9237			4.36619	100.494	6.94091
0.426	0.62324	88.6632	6.56729			1.18894	62.0331	5.72629			0.63274	89.9059	6.60654			4.36748	98.947	6.89206			3.96315	100.004	6.92545			4.36192	100.396	6.93781
0.427	0.62006	88.2108	6.553			1.1831	61.7287	5.71668			0.63349	90.0125	6.6099			4.36912	98.9841	6.89323			3.96512	100.054	6.92702			4.35838	100.314	6.93523
0.428	0.61699	87.774	6.53921			1.17967	61.5495	5.71102			0.62552	88.88	6.57414			4.36912	98.9841	6.89323			3.9666	100.091	6.9282			4.35485	100.233	6.93267
0.429	0.61819	87.9447	6.5446			1.18015	61.5746	5.71181			0.6131	87.1153	6.5184			4.36627	98.9196	6.89119			3.96622	100.082	6.92789			4.35254	100.18	6.93099
0.43	0.62379	88.7414	6.56976			1.18038	61.5868	5.7122			0.5992	85.1402	6.45603			4.362	98.8228	6.88814			3.96403	100.026	6.92615			4.35189	100.165	6.93052
0.431	0.63124	89.8013	6.60323			1.17836	61.4815	5.70887			0.58613	83.2831	6.39738			4.36057	98.7904	6.88711			3.96101	99.9503	6.92374			4.35304	100.191	6.93135
0.432	0.63595	90.4713	6.62439			1.17564	61.3395	5.70439			0.57684	81.9631	6.3557			4.36408	98.8699	6.88962			3.95909	99.9018	6.92221			4.35583	100.255	6.93338
0.433	0.63321	90.0815	6.61208			1.16902	60.9941	5.69348			0.57364	81.5084	6.34134			4.36814	98.9619	6.89253			3.95849	99.8867	6.92173			4.35674	100.276	6.93404
0.434	0.62478	88.8823	6.57421			1.16262	60.6601	5.68294			0.57602	81.8466	6.35202			4.37	99.0041	6.89386			3.95838	99.8839	6.92165			4.35592	100.258	6.93345
0.435	0.6193	88.1027	6.54959			1.16092	60.5715	5.68014			0.58367	82.9336	6.38634			4.36792	98.9569	6.89237			3.95876	99.8935	6.92195			4.3569	100.28	6.93416
0.436	0.61995	88.1951	6.55251			1.15865	60.4527	5.67638			0.59419	84.4284	6.43355			4.36408	98.8699	6.88962			3.95833	99.8827	6.92161			4.36044	100.362	6.93673
0.437	0.62258	88.5693	6.56432			1.15594	60.3114	5.67192			0.6029	85.666	6.47263			4.36112	98.8029	6.88751			3.95783	99.87	6.92121			4.36405	100.445	6.93936
0.438	0.62247	88.5536	6.56383			1.15849	60.4444	5.67612			0.60496	85.9587	6.48188			4.36189	98.8203	6.88806			3.958	99.8743	6.92134			4.36471	100.46	6.93983
0.439	0.62006	88.2108	6.553			1.16791	60.9363	5.69166			0.60282	85.6546	6.47228			4.36704	98.937	6.89174			3.9586	99.8895	6.92182			4.36175	100.392	6.93768
0.44	0.61731	87.8196	6.54065			1.17479	61.2952	5.70299			0.59977	85.2212	6.45859			4.36902	98.9819	6.89316			3.95844	99.8854	6.92169			4.35953	100.341	6.93607
0.441	0.61721	87.8053	6.5402			1.17646	61.3819	5.70573			0.5932	84.2877	6.42911			4.36902	98.9819	6.89316			3.95805	99.8756	6.92138			4.35789	100.303	6.93488
0.442	0.61666	87.7271	6.53773			1.17682	61.4012	5.70634			0.58572	83.2249	6.39554			4.37022	99.0091	6.89402			3.9575	99.8617	6.92094			4.35731	100.29	6.93446
0.443	0.61644	87.6958	6.53674			1.17767	61.4455	5.70774			0.58111	82.5698	6.37486			4.37197	99.0487	6.89527			3.95805	99.8756	6.92138			4.3597	100.345	6.93619
0.444	0.61677	87.7427	6.53822			1.17893	61.511	5.70981			0.58194	82.6878	6.37858			4.37263	99.0637	6.89574			3.95931	99.9074	6.92239			4.36307	100.422	6.93864
0.445	0.61776	87.8836	6.54267			1.17925	61.5277	5.71033			0.58818	83.5744	6.40658			4.37154	99.039	6.89496			3.96178	99.9697	6.92436			4.36553	100.479	6.94043
0.446	0.61732	87.821	6.54069			1.17918	61.5238	5.71021			0.59813	84.9882	6.45123			4.3677	98.952	6.89221			3.96457	100.04	6.92658			4.36619	100.494	6.94091
0.447	0.61568	87.5877	6.53332			1.18027	61.581	5.71202			0.60298	85.6773	6.47299			4.36485	98.8874	6.89018			3.9666	100.091	6.9282			4.36521	100.471	6.9402
0.448	0.616	87.6332	6.53476			1.17958	61.545	5.71088			0.5974	84.8845	6.44795			4.36277	98.8403	6.88869			3.96726	100.108	6.92872			4.36282	100.416	6.93846
0.449	0.61743	87.8366	6.54119			1.17577	61.346	5.70459			0.58605	83.2718	6.39702			4.36189	98.8203	6.88806			3.96699	100.101	6.92851			4.35896	100.328	6.93566
0.45	0.62083	88.3203	6.55646			1.17228	61.1642	5.69885			0.57841	82.1862	6.36274			4.36266	98.8378	6.88861			3.96644	100.087	6.92807			4.35444	100.223	6.93237
0.451	0.62225	88.5223	6.56284			1.16788	60.9343	5.69159			0.57742	82.0455	6.3583			4.3643	98.8749	6.88978			3.96572	100.069	6.9275			4.34983	100.117	6.92902
0.452	0.62127	88.3829	6.55844			1.16496	60.7821	5.68679			0.58087	82.5357	6.37378			4.36474	98.8849	6.8901			3.96441	100.036	6.92645			4.34687	100.049	6.92687
0.453	0.61732	87.821	6.54069			1.16545	60.8078	5.6876			0.58687	83.3883	6.4007			4.36441	98.8774	6.88986			3.96364	100.017	6.92584			4.34802	100.076	6.9277
0.454	0.61798	87.9149	6.54366			1.1691	60.9979	5.6936			0.59501	84.5449	6.43723			4.36452	98.8799	6.88994			3.96359	100.015	6.9258			4.35304	100.191	6.93135
0.455	0.62335	88.6788	6.56778			1.1731	61.2066	5.70019			0.60258	85.6205	6.4712			4.36573	98.9073	6.8908			3.96359	100.015	6.9258			4.35781	100.301	6.93482
0.456	0.6297	89.5822	6.59631			1.17739	61.4307	5.70727			0.60915	86.554	6.50068			4.36836	98.9669	6.89269			3.96337	100.01	6.92562			4.35855	100.318	6.93536
0.457	0.63102	89.77	6.60224			1.18091	61.6144	5.71307			0.61285	87.0798	6.51728			4.37143	99.0365	6.89488			3.96309	100.003	6.9254			4.35624	100.265	6.93368
0.458	0.62488	88.8965	6.57466			1.18338	61.7435	5.71715			0.61597	87.5231	6.53128			4.37274	99.0661	6.89582			3.96238	99.9849	6.92483			4.35411	100.216	6.93213
0.459	0.61709	87.7883	6.53966			1.18576	61.8674	5.72106			0.61836	87.8627	6.54201			4.37055	99.0165	6.89425			3.96315	100.004	6.92545			4.35189	100.165	6.93052
0.46	0.60526	86.1053	6.48651			1.18933	62.0536	5.72694			0.62066	88.1895	6.55233			4.36671	98.9295	6.89151			3.96331	100.008	6.92557			4.34942	100.108	6.92872
0.461	0.59605	84.7951	6.44513			1.19237	62.2122	5.73195			0.61902	87.9565	6.54497			4.36419	98.8724	6.8897			3.96233	99.9836	6.92479			4.34794	100.074	6.92765
0.462	0.59287	84.3427	6.43084			1.19569	62.3856	5.73743			0.614	87.2432	6.52244			4.36233	98.8303	6.88837			3.96079	99.9447	6.92357			4.34909	100.1	6.92848
0.463	0.59506	84.6542	6.44068			1.19582	62.392	5.73763			0.60669	86.2045	6.48964			4.3597	98.7707	6.88649			3.96068	99.942	6.92348			4.35148	100.155	6.93022
0.464	0.6	85.357	6.46288			1.19212	62.1994	5.73155			0.59739	84.8831	6.44791			4.35619	98.6912	6.88398			3.96156	99.9642	6.92418			4.35386	100.21	6.93195
0.465	0.60417	85.9502	6.48161			1.19019	62.0986	5.72836			0.5895	83.762	6.41251			4.35246	98.6067	6.88131			3.96266	99.9919	6.92506			4.3555	100.248	6.93314
0.466	0.60811	86.5107	6.49931			1.18868	62.0196	5.72587			0.58967	83.7861	6.41327			4.35071	98.567	6.88006			3.96414	100.029	6.92624			4.35476	100.231	6.9326
0.467	0.61151	86.9944	6.51459			1.18394	61.7724	5.71806			0.5964	84.7424	6.44347			4.3529	98.6167	6.88163			3.96479	100.046	6.92675			4.35164	100.159	6.93033
0.468	0.61403	87.3529	6.52591			1.18006	61.5701	5.71167			0.60282	85.6546	6.47228			4.35751	98.7211	6.88492			3.96359	100.015	6.9258			4.35033	100.129	6.92938
0.469	0.61677	87.7427	6.53822			1.18002	61.5681	5.71161			0.60405	85.8294	6.47779			4.362	98.8228	6.88814			3.96233	99.9836	6.92479			4.35074	100.138	6.92968
0.47	0.62072	88.3047	6.55597			1.17973	61.5527	5.71112			0.60249	85.6077	6.47079			4.36474	98.8849	6.8901			3.9637	100.018	6.92589			4.3523	100.174	6.93081
0.471	0.62576	89.0217	6.57861			1.17435	61.2721	5.70226			0.60003	85.2582	6.45976			4.36474	98.8849	6.8901			3.96671	100.094	6.92828			4.35263	100.182	6.93105
0.472	0.62894	89.4741	6.5929			1.16719	60.8984	5.69046			0.5978	84.9413	6.44975			4.36584	98.9098	6.89088			3.9689	100.149	6.93003			4.35312	100.193	6.93141
0.473	0.62872	89.4428	6.59191			1.16286	60.6723	5.68332			0.5978	84.9413	6.44975			4.36869	98.9744	6.89292			3.96852	100.14	6.92973			4.3546	100.227	6.93249
0.474	0.62411	88.7869	6.5712			1.1619	60.6223	5.68174			0.60002	85.2568	6.45971			4.37208	99.0512	6.89535			3.96726	100.108	6.92872			4.35764	100.297	6.9347
0.475	0.61436	87.3999	6.52739			1.16517	60.7931	5.68713			0.60455	85.9004	6.48004			4.37329	99.0786	6.89621			3.96627	100.083	6.92793			4.36192	100.396	6.93781
0.476	0.60581	86.1835	6.48898			1.1655	60.8104	5.68768			0.60742	86.3082	6.49292			4.37044	99.014	6.89417			3.96529	100.058	6.92715			4.36529	100.473	6.94026
0.477	0.59977	85.3243	6.46184			1.15877	60.4591	5.67659			0.60619	86.1335	6.4874			4.36331	98.8525	6.88907			3.96397	100.025	6.9261			4.36767	100.528	6.94199
0.478	0.59496	84.64	6.44023			1.14853	59.9249	5.65971			0.60257	85.6191	6.47115			4.35696	98.7086	6.88453			3.96276	99.9944	6.92514			4.36932	100.566	6.94319
0.479	0.59288	84.3441	6.43089			1.14043	59.5023	5.64637			0.59995	85.2468	6.4594			4.35433	98.6491	6.88265			3.96249	99.9876	6.92492			4.37006	100.583	6.94372
0.48	0.59255	84.2972	6.42941			1.14351	59.6629	5.65144			0.59846	85.0351	6.45271			4.3563	98.6937	6.88406			3.96074	99.9435	6.92353			4.36923	100.564	6.94312
0.481	0.59244	84.2815	6.42891			1.15946	60.4951	5.67772			0.59846	85.0351	6.45271			4.36134	98.8079	6.88766			3.9575	99.8617	6.92094			4.36603	100.49	6.94079
0.482	0.5932	84.3896	6.43233			1.17589	61.3524	5.7048			0.59863	85.0593	6.45347			4.36397	98.8675	6.88955			3.95405	99.7747	6.9182			4.3629	100.418	6.93852
0.483	0.59912	85.2318	6.45892			1.18484	61.8192	5.71954			0.60265	85.6305	6.47151			4.36288	98.8428	6.88877			3.95186	99.7194	6.91645			4.36233	100.405	6.9381
0.484	0.60745	86.4169	6.49635			1.18556	61.8571	5.72074			0.60809	86.4034	6.49592			4.36025	98.7832	6.88688			3.95219	99.7277	6.91671			4.36208	100.399	6.93792
0.485	0.61096	86.9162	6.51212			1.17957	61.5444	5.71086			0.61343	87.1622	6.51989			4.35751	98.7211	6.88492			3.95465	99.7898	6.91867			4.36101	100.375	6.93715
0.486	0.60942	86.6971	6.5052			1.17127	61.1116	5.69719			0.61515	87.4066	6.5276			4.3574	98.7186	6.88484			3.95794	99.8728	6.9213			4.35953	100.341	6.93607
0.487	0.60756	86.4325	6.49684			1.16306	60.6833	5.68367			0.60957	86.6137	6.50256			4.36123	98.8054	6.88759			3.95909	99.9018	6.92221			4.35789	100.303	6.93488
0.488	0.60801	86.4965	6.49886			1.15618	60.3243	5.67233			0.59978	85.2227	6.45863			4.36584	98.9098	6.89088			3.9586	99.8895	6.92182			4.35871	100.322	6.93547
0.489	0.61042	86.8394	6.50969			1.15051	60.0283	5.66298			0.59074	83.9382	6.41807			4.37121	99.0315	6.89473			3.95959	99.9145	6.92261			4.36093	100.373	6.93709
0.49	0.61524	87.5251	6.53135			1.14902	59.9506	5.66053			0.58317	82.8625	6.3841			4.37735	99.1706	6.89912			3.96304	100.002	6.92536			4.36307	100.422	6.93864
0.491	0.61951	88.1325	6.55053			1.15157	60.0835	5.66472			0.57717	82.01	6.35718			4.37998	99.2302	6.901			3.9683	100.134	6.92955			4.36479	100.462	6.93989
0.492	0.62302	88.6319	6.5663			1.15841	60.4405	5.676			0.57462	81.6477	6.34573			4.37526	99.1232	6.89762			3.9728	100.248	6.93314			4.36438	100.452	6.93959
0.493	0.62323	88.6617	6.56724			1.16513	60.7911	5.68707			0.57873	82.2317	6.36418			4.36617	98.9173	6.89112			3.97406	100.28	6.93414			4.36184	100.394	6.93775
0.494	0.6194	88.1169	6.55004			1.16674	60.8753	5.68973			0.58251	82.7688	6.38114			4.35871	98.7483	6.88578			3.97192	100.226	6.93244			4.35863	100.32	6.93542
0.495	0.60833	86.542	6.5003			1.16222	60.6389	5.68227			0.58284	82.8157	6.38262			4.35378	98.6366	6.88225			3.96879	100.147	6.92994			4.35764	100.297	6.9347
0.496	0.60099	85.4978	6.46732			1.15367	60.1933	5.66819			0.58005	82.4192	6.3701			4.3518	98.5917	6.88084			3.96551	100.064	6.92733			4.36011	100.354	6.93649
0.497	0.59868	85.1692	6.45695			1.14922	59.9608	5.66085			0.57791	82.1151	6.3605			4.3518	98.5917	6.88084			3.96293	99.9987	6.92527			4.36414	100.447	6.93942
0.498	0.60285	85.7625	6.47568			1.15148	60.079	5.66458			0.57914	82.2899	6.36602			4.35509	98.6663	6.88319			3.96167	99.9669	6.92427			4.3666	100.503	6.94121
0.499	0.61008	86.791	6.50816			1.15537	60.2819	5.67099			0.58268	82.7929	6.3819			4.35915	98.7583	6.8861			3.96008	99.9268	6.923			4.36669	100.505	6.94127
0.5	0.61316	87.2292	6.522			1.15477	60.2504	5.67			0.58613	83.2831	6.39738			4.36167	98.8153	6.8879			3.95827	99.8812	6.92156			4.36611	100.492	6.94085
0.501	0.61085	86.9005	6.51162			1.15198	60.1047	5.66539			0.58909	83.7037	6.41067			4.36167	98.8153	6.8879			3.95652	99.837	6.92016			4.36471	100.46	6.93983
0.502	0.60844	86.5577	6.5008			1.15177	60.0938	5.66505			0.59057	83.914	6.41731			4.36178	98.8178	6.88798			3.95657	99.8383	6.9202			4.36422	100.449	6.93948
0.503	0.60811	86.5107	6.49931			1.15542	60.2845	5.67107			0.59403	84.4056	6.43283			4.36408	98.8699	6.88962			3.95827	99.8812	6.92156			4.3629	100.418	6.93852
0.504	0.60526	86.1053	6.48651			1.16156	60.6049	5.68119			0.59822	85.001	6.45163			4.36507	98.8924	6.89033			3.96046	99.9364	6.9233			4.35994	100.35	6.93637
0.505	0.60438	85.9801	6.48256			1.16662	60.8688	5.68953			0.59904	85.1175	6.45531			4.36353	98.8575	6.88923			3.96085	99.9463	6.92361			4.35633	100.267	6.93374
0.506	0.60614	86.2305	6.49046			1.16756	60.9176	5.69107			0.59732	84.8731	6.4476			4.36057	98.7904	6.88711			3.95953	99.9129	6.92256			4.35435	100.221	6.9323
0.507	0.61118	86.9475	6.51311			1.16848	60.9658	5.69259			0.59518	84.569	6.43799			4.35751	98.7211	6.88492			3.95882	99.895	6.922			4.35386	100.21	6.93195
0.508	0.61655	87.7114	6.53723			1.17083	61.0885	5.69646			0.59485	84.5222	6.43651			4.35542	98.6738	6.88343			3.9615	99.9627	6.92413			4.35361	100.204	6.93177
0.509	0.61951	88.1325	6.55053			1.16722	60.9003	5.69052			0.59764	84.9186	6.44903			4.35465	98.6563	6.88288			3.96562	100.067	6.92742			4.35296	100.189	6.93129
0.51	0.61699	87.774	6.53921			1.15849	60.4444	5.67612			0.60373	85.7839	6.47636			4.35498	98.6638	6.88311			3.9689	100.149	6.93003			4.35172	100.161	6.93039
0.511	0.6103	86.8223	6.50915			1.14764	59.8786	5.65825			0.60791	86.3778	6.49512			4.35663	98.7012	6.88429			3.96841	100.137	6.92964			4.35065	100.136	6.92961
0.512	0.60647	86.2774	6.49195			1.1402	59.4901	5.64599			0.61013	86.6933	6.50508			4.35893	98.7533	6.88594			3.96501	100.051	6.92693			4.34983	100.117	6.92902
0.513	0.60712	86.3699	6.49487			1.13893	59.424	5.6439			0.60792	86.3793	6.49516			4.36408	98.8699	6.88962			3.96134	99.9586	6.924			4.34926	100.104	6.9286
0.514	0.60987	86.7611	6.50722			1.14505	59.7431	5.65398			0.60258	85.6205	6.4712			4.3711	99.029	6.89465			3.96019	99.9296	6.92309			4.34868	100.091	6.92818
0.515	0.61304	87.2121	6.52146			1.1544	60.2312	5.66939			0.59632	84.731	6.44311			4.37504	99.1183	6.89747			3.95964	99.9157	6.92265			4.34868	100.091	6.92818
0.516	0.61556	87.5706	6.53278			1.16091	60.5709	5.68012			0.59205	84.1243	6.42395			4.37296	99.0711	6.89598			3.95865	99.8907	6.92186			4.35139	100.153	6.93015
0.517	0.61995	88.1951	6.55251			1.16572	60.822	5.68805			0.58967	83.7861	6.41327			4.37022	99.0091	6.89402			3.95756	99.8632	6.92099			4.356	100.259	6.9335
0.518	0.62203	88.491	6.56185			1.17233	61.1668	5.69894			0.58851	83.6213	6.40806			4.36891	98.9794	6.89308			3.95822	99.8799	6.92152			4.35838	100.314	6.93523
0.519	0.6205	88.2734	6.55498			1.1778	61.4519	5.70794			0.58728	83.4465	6.40254			4.36748	98.947	6.89206			3.96189	99.9725	6.92444			4.3574	100.292	6.93452
0.52	0.61304	87.2121	6.52146			1.18018	61.5765	5.71187			0.58687	83.3883	6.4007			4.3666	98.927	6.89143			3.96578	100.071	6.92754			4.35427	100.22	6.93225
0.521	0.60317	85.808	6.47712			1.17767	61.4455	5.70774			0.5909	83.9609	6.41879			4.36781	98.9545	6.89229			3.96704	100.102	6.92855			4.35139	100.153	6.93015
0.522	0.5977	85.0298	6.45254			1.16945	61.0165	5.69419			0.59673	84.7893	6.44495			4.3723	99.0562	6.89551			3.96507	100.053	6.92698			4.35098	100.144	6.92985
0.523	0.60274	85.7468	6.47519			1.16133	60.5927	5.68081			0.60069	85.352	6.46272			4.37625	99.1457	6.89833			3.96205	99.9765	6.92457			4.35304	100.191	6.93135
0.524	0.6148	87.4625	6.52937			1.15893	60.4675	5.67685			0.5992	85.1402	6.45603			4.37691	99.1606	6.8988			3.95937	99.9089	6.92244			4.35575	100.254	6.93332
0.525	0.6262	89.0843	6.58059			1.16068	60.5587	5.67973			0.59575	84.65	6.44055			4.37537	99.1257	6.8977			3.95789	99.8716	6.92126			4.3574	100.292	6.93452
0.526	0.63618	90.504	6.62542			1.16388	60.7256	5.685			0.59443	84.4625	6.43463			4.37208	99.0512	6.89535			3.9569	99.8466	6.92047			4.35707	100.284	6.93428
0.527	0.64089	91.1741	6.64658			1.16549	60.8098	5.68766			0.59608	84.6969	6.44203			4.36781	98.9545	6.89229			3.95531	99.8065	6.9192			4.35583	100.255	6.93338
0.528	0.63552	90.4101	6.62246			1.16039	60.5439	5.67926			0.59879	85.082	6.45419			4.36178	98.8178	6.88798			3.95356	99.7623	6.91781			4.356	100.259	6.9335
0.529	0.62872	89.4428	6.59191			1.15298	60.1573	5.66706			0.59764	84.9186	6.44903			4.35356	98.6316	6.8821			3.95323	99.754	6.91754			4.35945	100.339	6.93601
0.53	0.62444	88.8339	6.57268			1.14756	59.8741	5.65811			0.59164	84.066	6.42211			4.34534	98.4454	6.87622			3.95509	99.8009	6.91902			4.36422	100.449	6.93948
0.531	0.62204	88.4925	6.5619			1.14375	59.6757	5.65185			0.58852	83.6227	6.40811			4.34008	98.3262	6.87245			3.95876	99.8935	6.92195			4.3671	100.515	6.94157
0.532	0.62269	88.5849	6.56482			1.14202	59.5852	5.64899			0.59082	83.9495	6.41843			4.33931	98.3088	6.8719			3.96298	100	6.92531			4.36759	100.526	6.94193
0.533	0.62741	89.2564	6.58602			1.14687	59.8382	5.65698			0.59616	84.7083	6.44239			4.34304	98.3933	6.87457			3.96633	100.085	6.92798			4.36611	100.492	6.94085
0.534	0.62959	89.5665	6.59582			1.15497	60.2607	5.67032			0.60158	85.4784	6.46671			4.34961	98.5421	6.87927			3.96775	100.12	6.92911			4.36381	100.439	6.93918
0.535	0.62554	88.9904	6.57762			1.16266	60.6621	5.683			0.60578	86.0752	6.48556			4.35685	98.7062	6.88445			3.96753	100.115	6.92894			4.36134	100.382	6.93739
0.536	0.61798	87.9149	6.54366			1.1659	60.831	5.68833			0.60627	86.1448	6.48776			4.3609	98.7979	6.88735			3.96572	100.069	6.9275			4.35986	100.348	6.93631
0.537	0.60767	86.4482	6.49734			1.16043	60.5458	5.67933			0.60298	85.6773	6.47299			4.36101	98.8004	6.88743			3.9637	100.018	6.92589			4.35879	100.324	6.93553
0.538	0.59518	84.6713	6.44122			1.14748	59.8703	5.65799			0.60142	85.4557	6.46599			4.36003	98.7782	6.88673			3.96222	99.9808	6.92471			4.35756	100.295	6.93464
0.539	0.58575	83.3298	6.39886			1.13412	59.1729	5.63597			0.60323	85.7129	6.47412			4.35816	98.7358	6.88539			3.96096	99.949	6.9237			4.35592	100.258	6.93345
0.54	0.58312	82.9556	6.38704			1.13109	59.0149	5.63098			0.60488	85.9473	6.48152			4.35597	98.6862	6.88382			3.95882	99.895	6.922			4.35633	100.267	6.93374
0.541	0.58761	83.5944	6.40721			1.13719	59.3334	5.64104			0.60512	85.9814	6.4826			4.35323	98.6241	6.88186			3.9586	99.8895	6.92182			4.35805	100.307	6.93499
0.542	0.59166	84.1705	6.42541			1.14666	59.8273	5.65663			0.6029	85.666	6.47263			4.34841	98.5149	6.87841			3.96002	99.9253	6.92295			4.35937	100.337	6.93595
0.543	0.59781	85.0455	6.45304			1.1544	60.2312	5.66939			0.60044	85.3164	6.4616			4.3438	98.4105	6.87511			3.96167	99.9669	6.92427			4.36052	100.363	6.93679
0.544	0.60592	86.1992	6.48947			1.16007	60.5272	5.67874			0.59846	85.0351	6.45271			4.34304	98.3933	6.87457			3.96255	99.9891	6.92497			4.36134	100.382	6.93739
0.545	0.60778	86.4638	6.49783			1.16217	60.6364	5.68218			0.59665	84.7779	6.44459			4.3461	98.4626	6.87676			3.96255	99.9891	6.92497			4.36036	100.36	6.93667
0.546	0.60515	86.0897	6.48601			1.16149	60.6011	5.68107			0.59723	84.8603	6.44719			4.35115	98.577	6.88037			3.9609	99.9475	6.92365			4.35904	100.329	6.93571
0.547	0.60098	85.4964	6.46728			1.1616	60.6068	5.68125			0.6001	85.2681	6.46007			4.36014	98.7807	6.88681			3.95931	99.9074	6.92239			4.35871	100.322	6.93547
0.548	0.59934	85.2631	6.45991			1.164	60.7321	5.68521			0.60315	85.7015	6.47376			4.37121	99.0315	6.89473			3.95904	99.9006	6.92217			4.35994	100.35	6.93637
0.549	0.60241	85.6999	6.4737			1.16917	61.0018	5.69372			0.60405	85.8294	6.47779			4.38074	99.2474	6.90154			3.96013	99.9281	6.92304			4.36233	100.405	6.9381
0.55	0.60647	86.2774	6.49195			1.16982	61.0358	5.6948			0.60381	85.7953	6.47672			4.38425	99.3269	6.90406			3.96139	99.9599	6.92404			4.36463	100.458	6.93978
0.551	0.60701	86.3543	6.49437			1.16346	60.7038	5.68431			0.60266	85.6319	6.47156			4.3825	99.2873	6.9028			3.96315	100.004	6.92545			4.36529	100.473	6.94026
0.552	0.60592	86.1992	6.48947			1.15658	60.3448	5.67298			0.60274	85.6432	6.47192			4.37735	99.1706	6.89912			3.96485	100.047	6.9268			4.36488	100.464	6.93996
0.553	0.60318	85.8094	6.47716			1.15622	60.3262	5.67239			0.60191	85.5253	6.46819			4.37165	99.0415	6.89504			3.96616	100.08	6.92785			4.3634	100.43	6.93888
0.554	0.60208	85.6529	6.47222			1.15833	60.436	5.67586			0.59994	85.2454	6.45935			4.36759	98.9495	6.89214			3.96644	100.087	6.92807			4.36274	100.415	6.9384
0.555	0.60625	86.2461	6.49096			1.15886	60.4636	5.67673			0.596	84.6856	6.44167			4.36452	98.8799	6.88994			3.96594	100.075	6.92767			4.3634	100.43	6.93888
0.556	0.60888	86.6203	6.50277			1.15735	60.3853	5.67426			0.59049	83.9026	6.41695			4.36222	98.8278	6.88829			3.96468	100.043	6.92667			4.36422	100.449	6.93948
0.557	0.60559	86.1522	6.48799			1.15751	60.3936	5.67452			0.58334	82.8867	6.38486			4.36101	98.8004	6.88743			3.96172	99.9682	6.92431			4.36331	100.428	6.93882
0.558	0.59901	85.2162	6.45843			1.16457	60.7616	5.68614			0.57643	81.9049	6.35386			4.36003	98.7782	6.88673			3.95926	99.9061	6.92235			4.36184	100.394	6.93775
0.559	0.59419	84.5305	6.43677			1.17601	61.3588	5.705			0.57067	81.0864	6.32801			4.35794	98.7308	6.88523			3.95783	99.87	6.92121			4.35896	100.328	6.93566
0.56	0.59309	84.374	6.43183			1.18334	61.7409	5.71707			0.56993	80.9813	6.32469			4.35564	98.6787	6.88359			3.95674	99.8425	6.92034			4.35674	100.276	6.93404
0.561	0.59463	84.5931	6.43875			1.18427	61.7897	5.71861			0.5724	81.3322	6.33577			4.3517	98.5895	6.88077			3.95701	99.8494	6.92055			4.35641	100.269	6.9338
0.562	0.59616	84.8107	6.44563			1.1782	61.4731	5.70861			0.57207	81.2853	6.33429			4.34567	98.4529	6.87645			3.95887	99.8963	6.92204			4.3569	100.28	6.93416
0.563	0.59858	85.155	6.4565			1.16807	60.9446	5.69192			0.57002	80.9941	6.32509			4.34205	98.3709	6.87386			3.96145	99.9614	6.92409			4.35896	100.328	6.93566
0.564	0.60109	85.5121	6.46777			1.15481	60.2524	5.67006			0.57174	81.2385	6.33281			4.34271	98.3858	6.87433			3.96375	100.019	6.92593			4.36126	100.38	6.93733
0.565	0.60329	85.825	6.47766			1.14656	59.8221	5.65647			0.57955	82.3482	6.36786			4.346	98.4603	6.87669			3.96556	100.065	6.92737			4.36331	100.428	6.93882
0.566	0.60263	85.7312	6.47469			1.14978	59.9904	5.66178			0.58811	83.5645	6.40627			4.34994	98.5496	6.87951			3.96671	100.094	6.92828			4.36373	100.437	6.93912
0.567	0.6001	85.3712	6.46333			1.15813	60.4258	5.67553			0.59353	84.3346	6.43059			4.3552	98.6688	6.88327			3.96633	100.085	6.92798			4.36389	100.441	6.93924
0.568	0.59747	84.9971	6.45151			1.16303	60.6813	5.6836			0.59444	84.4639	6.43467			4.36079	98.7954	6.88727			3.96386	100.022	6.92601			4.36438	100.452	6.93959
0.569	0.59506	84.6542	6.44068			1.16075	60.5625	5.67985			0.5932	84.2877	6.42911			4.36485	98.8874	6.89018			3.96205	99.9765	6.92457			4.3657	100.483	6.94055
0.57	0.59332	84.4067	6.43287			1.15647	60.3391	5.6728			0.59559	84.6273	6.43983			4.36704	98.937	6.89174			3.96101	99.9503	6.92374			4.36619	100.494	6.94091
0.571	0.58937	83.8448	6.41512			1.15417	60.219	5.669			0.59715	84.849	6.44683			4.36638	98.9221	6.89127			3.95882	99.895	6.922			4.36504	100.467	6.94007
0.572	0.58257	82.8774	6.38457			1.15468	60.2459	5.66985			0.59764	84.9186	6.44903			4.36562	98.9048	6.89073			3.95685	99.8453	6.92043			4.36249	100.409	6.93822
0.573	0.57128	81.2713	6.33385			1.15937	60.4906	5.67758			0.59895	85.1047	6.45491			4.36463	98.8824	6.89002			3.95767	99.866	6.92108			4.35962	100.343	6.93613
0.574	0.56262	80.0393	6.29494			1.16156	60.6049	5.68119			0.60069	85.352	6.46272			4.36342	98.855	6.88915			3.96019	99.9296	6.92309			4.3583	100.312	6.93518
0.575	0.56591	80.5073	6.30972			1.16018	60.533	5.67892			0.60175	85.5026	6.46747			4.36364	98.86	6.88931			3.962	99.9753	6.92453			4.35756	100.295	6.93464
0.576	0.57786	82.2073	6.36341			1.15465	60.244	5.66979			0.60348	85.7484	6.47524			4.36386	98.865	6.88947			3.96189	99.9725	6.92444			4.35871	100.322	6.93547
0.577	0.59155	84.1549	6.42491			1.14849	59.9229	5.65965			0.60184	85.5154	6.46788			4.36233	98.8303	6.88837			3.95964	99.9157	6.92265			4.36068	100.367	6.93691
0.578	0.60317	85.808	6.47712			1.14372	59.6738	5.65179			0.5969	84.8134	6.44571			4.35816	98.7358	6.88539			3.95805	99.8756	6.92138			4.36241	100.407	6.93816
0.579	0.60965	86.7298	6.50623			1.13931	59.4439	5.64453			0.59123	84.0078	6.42027			4.35476	98.6588	6.88296			3.95674	99.8425	6.92034			4.36258	100.411	6.93829
0.58	0.61206	87.0727	6.51706			1.13413	59.1735	5.63599			0.58769	83.5048	6.40438			4.35641	98.6962	6.88414			3.95608	99.8259	6.91981			4.36118	100.379	6.93727
0.581	0.6114	86.9788	6.51409			1.13177	59.0502	5.63209			0.58678	83.3755	6.4003			4.35926	98.7607	6.88618			3.95706	99.8506	6.92059			4.3597	100.345	6.93619
0.582	0.60844	86.5577	6.5008			1.13554	59.2474	5.63832			0.58506	83.1311	6.39258			4.362	98.8228	6.88814			3.95849	99.8867	6.92173			4.35896	100.328	6.93566
0.583	0.60482	86.0427	6.48453			1.14144	59.555	5.64803			0.58251	82.7688	6.38114			4.36452	98.8799	6.88994			3.95953	99.9129	6.92256			4.35945	100.339	6.93601
0.584	0.59846	85.1379	6.45596			1.1463	59.8086	5.65604			0.58251	82.7688	6.38114			4.36463	98.8824	6.89002			3.95981	99.92	6.92279			4.36208	100.399	6.93792
0.585	0.5909	84.0624	6.42199			1.15088	60.0475	5.66359			0.58621	83.2945	6.39774			4.36255	98.8353	6.88853			3.95876	99.8935	6.92195			4.36373	100.437	6.93912
0.586	0.58992	83.923	6.41759			1.15679	60.3558	5.67332			0.59271	84.2181	6.42691			4.36123	98.8054	6.88759			3.95811	99.8771	6.92143			4.36331	100.428	6.93882
0.587	0.59616	84.8107	6.44563			1.16087	60.569	5.68006			0.59904	85.1175	6.45531			4.36419	98.8724	6.8897			3.95887	99.8963	6.92204			4.36175	100.392	6.93768
0.588	0.60372	85.8862	6.47959			1.16756	60.9176	5.69107			0.60183	85.5139	6.46783			4.3688	98.9769	6.893			3.96096	99.949	6.9237			4.36052	100.363	6.93679
0.589	0.60713	86.3713	6.49491			1.17585	61.3505	5.70474			0.59789	84.9541	6.45015			4.37176	99.0439	6.89512			3.96271	99.9932	6.9251			4.36044	100.362	6.93673
0.59	0.60778	86.4638	6.49783			1.18236	61.6902	5.71546			0.58901	83.6923	6.41031			4.37088	99.024	6.89449			3.96249	99.9876	6.92492			4.35937	100.337	6.93595
0.591	0.60953	86.7128	6.50569			1.17969	61.5508	5.71106			0.58235	82.746	6.38042			4.36496	98.8899	6.89025			3.96052	99.9379	6.92335			4.35723	100.288	6.9344
0.592	0.61359	87.2903	6.52393			1.17297	61.2002	5.69999			0.57964	82.361	6.36826			4.35816	98.7358	6.88539			3.95887	99.8963	6.92204			4.35567	100.252	6.93326
0.593	0.61885	88.0386	6.54756			1.16597	60.8348	5.68845			0.57676	81.9517	6.35534			4.35433	98.6491	6.88265			3.95898	99.8991	6.92212			4.35493	100.235	6.93273
0.594	0.61995	88.1951	6.55251			1.15962	60.5035	5.67799			0.5724	81.3322	6.33577			4.35367	98.6341	6.88218			3.96008	99.9268	6.923			4.35501	100.237	6.93278
0.595	0.62083	88.3203	6.55646			1.15383	60.2016	5.66846			0.56968	80.9458	6.32357			4.35498	98.6638	6.88311			3.96183	99.971	6.9244			4.35542	100.246	6.93308
0.596	0.62258	88.5693	6.56432			1.15099	60.0533	5.66377			0.57199	81.274	6.33393			4.35893	98.7533	6.88594			3.96194	99.9738	6.92448			4.35583	100.255	6.93338
0.597	0.62554	88.9904	6.57762			1.14862	59.9294	5.65986			0.57684	81.9631	6.3557			4.36584	98.9098	6.89088			3.96013	99.9281	6.92304			4.35493	100.235	6.93273
0.598	0.62258	88.5693	6.56432			1.14853	59.9249	5.65971			0.58194	82.6878	6.37858			4.37307	99.0736	6.89606			3.95805	99.8756	6.92138			4.35345	100.201	6.93165
0.599	0.61403	87.3529	6.52591			1.15355	60.1869	5.66799			0.58688	83.3897	6.40075			4.37778	99.1803	6.89943			3.95635	99.8327	6.92003			4.3546	100.227	6.93249
0.6	0.60307	85.7937	6.47667			1.1597	60.5079	5.67813			0.59066	83.9268	6.41771			4.37833	99.1928	6.89982			3.95723	99.8549	6.92073			4.3569	100.28	6.93416
0.601	0.59364	84.4522	6.4343			1.16388	60.7256	5.685			0.59329	84.3005	6.42951			4.37669	99.1556	6.89865			3.96101	99.9503	6.92374			4.36027	100.358	6.93661
0.602	0.59156	84.1563	6.42496			1.16687	60.8817	5.68993			0.59394	84.3929	6.43243			4.37439	99.1035	6.897			3.96518	100.056	6.92707			4.36455	100.456	6.93972
0.603	0.60186	85.6216	6.47123			1.1622	60.6383	5.68225			0.59419	84.4284	6.43355			4.37154	99.039	6.89496			3.96699	100.101	6.92851			4.36759	100.526	6.94193
0.604	0.6114	86.9788	6.51409			1.1559	60.3095	5.67186			0.59509	84.5563	6.43759			4.36682	98.932	6.89158			3.96731	100.109	6.92876			4.36825	100.541	6.94241
0.605	0.61699	87.774	6.53921			1.15035	60.0199	5.66272			0.59592	84.6742	6.44131			4.35871	98.7483	6.88578			3.96551	100.064	6.92733			4.36858	100.549	6.94265
0.606	0.61841	87.976	6.54559			1.1429	59.6314	5.65045			0.59715	84.849	6.44683			4.35159	98.587	6.88069			3.96244	99.9864	6.92488			4.36784	100.532	6.94211
0.607	0.61731	87.8196	6.54065			1.13586	59.2641	5.63885			0.59197	84.1129	6.42359			4.35191	98.5942	6.88092			3.95865	99.8907	6.92186			4.36627	100.496	6.94097
0.608	0.61469	87.4468	6.52888			1.13546	59.2429	5.63818			0.58481	83.0956	6.39146			4.35729	98.7161	6.88477			3.95569	99.816	6.9195			4.36447	100.454	6.93966
0.609	0.60756	86.4325	6.49684			1.13882	59.4182	5.64371			0.57874	82.2331	6.36422			4.36397	98.8675	6.88955			3.95564	99.8148	6.91946			4.36331	100.428	6.93882
0.61	0.59726	84.9672	6.45057			1.14651	59.8196	5.65639			0.57857	82.2089	6.36346			4.36967	98.9966	6.89362			3.9569	99.8466	6.92047			4.36455	100.456	6.93972
0.611	0.59211	84.2346	6.42743			1.15504	60.2646	5.67044			0.58096	82.5485	6.37418			4.37274	99.0661	6.89582			3.958	99.8743	6.92134			4.3671	100.515	6.94157
0.612	0.59638	84.842	6.44661			1.16197	60.6261	5.68186			0.584	82.9805	6.38782			4.37208	99.0512	6.89535			3.9592	99.9046	6.9223			4.36866	100.551	6.94271
0.613	0.60723	86.3856	6.49536			1.16933	61.0101	5.69399			0.58325	82.8739	6.38446			4.37033	99.0115	6.8941			3.96013	99.9281	6.92304			4.36792	100.534	6.94217
0.614	0.62093	88.3345	6.55691			1.17262	61.1816	5.6994			0.58375	82.945	6.3867			4.36956	98.9941	6.89354			3.95991	99.9225	6.92287			4.3643	100.45	6.93954
0.615	0.63058	89.7074	6.60026			1.17079	61.0865	5.6964			0.5854	83.1794	6.39411			4.36923	98.9866	6.89331			3.95904	99.9006	6.92217			4.36085	100.371	6.93703
0.616	0.63431	90.238	6.61702			1.16849	60.9664	5.69261			0.58564	83.2135	6.39518			4.36934	98.9891	6.89339			3.95767	99.866	6.92108			4.35888	100.326	6.9356
0.617	0.63475	90.3006	6.619			1.16533	60.8014	5.6874			0.58761	83.4934	6.40402			4.37197	99.0487	6.89527			3.95553	99.812	6.91938			4.35937	100.337	6.93595
0.618	0.6331	90.0659	6.61159			1.16581	60.8265	5.68819			0.59345	84.3232	6.43023			4.3734	99.0811	6.89629			3.95301	99.7484	6.91737			4.36126	100.38	6.93733
0.619	0.6319	89.8952	6.60619			1.17039	61.0653	5.69573			0.60044	85.3164	6.4616			4.37351	99.0836	6.89637			3.9512	99.7027	6.91592			4.36233	100.405	6.9381
0.62	0.63069	89.723	6.60076			1.18128	61.6336	5.71368			0.60224	85.5722	6.46967			4.37351	99.0836	6.89637			3.9506	99.6876	6.91545			4.36093	100.373	6.93709
0.621	0.63156	89.8468	6.60467			1.19062	62.121	5.72907			0.59937	85.1644	6.45679			4.37274	99.0661	6.89582			3.95191	99.7207	6.91649			4.35756	100.295	6.93464
0.622	0.63826	90.7999	6.63477			1.19483	62.3407	5.73601			0.59525	84.579	6.43831			4.36978	98.9991	6.8937			3.95421	99.7787	6.91832			4.3555	100.248	6.93314
0.623	0.6444	91.6734	6.66235			1.19038	62.1082	5.72867			0.59476	84.5094	6.43611			4.36682	98.932	6.89158			3.95602	99.8244	6.91977			4.35723	100.288	6.9344
0.624	0.64802	92.1884	6.67862			1.17582	61.3485	5.70467			0.59583	84.6614	6.44091			4.36485	98.8874	6.89018			3.95602	99.8244	6.91977			4.36233	100.405	6.9381
0.625	0.64582	91.8754	6.66873			1.16039	60.5439	5.67926			0.59575	84.65	6.44055			4.36134	98.8079	6.88766			3.95411	99.7762	6.91824			4.36726	100.519	6.94169
0.626	0.63847	90.8298	6.63571			1.15383	60.2016	5.66846			0.59781	84.9427	6.44979			4.35838	98.7408	6.88555			3.95263	99.7388	6.91706			4.37129	100.611	6.94462
0.627	0.6297	89.5822	6.59631			1.15566	60.2967	5.67146			0.60241	85.5964	6.47044			4.35849	98.7433	6.88562			3.95295	99.7469	6.91732			4.37359	100.664	6.94629
0.628	0.62741	89.2564	6.58602			1.16011	60.5291	5.6788			0.60471	85.9232	6.48076			4.36101	98.8004	6.88743			3.95356	99.7623	6.91781			4.37425	100.679	6.94677
0.629	0.62905	89.4897	6.59339			1.16137	60.5946	5.68087			0.60562	86.0525	6.48484			4.36474	98.8849	6.8901			3.95356	99.7623	6.91781			4.37318	100.655	6.94599
0.63	0.63299	90.0502	6.61109			1.16117	60.5844	5.68054			0.60825	86.4262	6.49664			4.3666	98.927	6.89143			3.95328	99.7552	6.91758			4.36932	100.566	6.94319
0.631	0.63727	90.6591	6.63032			1.15714	60.3744	5.67391			0.61203	86.9633	6.5136			4.36836	98.9669	6.89269			3.95263	99.7388	6.91706			4.36315	100.424	6.9387
0.632	0.6388	90.8768	6.63719			1.15217	60.1149	5.66572			0.61294	87.0926	6.51769			4.37022	99.0091	6.89402			3.95241	99.7333	6.91689			4.35731	100.29	6.93446
0.633	0.63815	90.7843	6.63427			1.15242	60.1278	5.66612			0.61194	86.9505	6.5132			4.3723	99.0562	6.89551			3.954	99.7734	6.91816			4.35476	100.231	6.9326
0.634	0.63651	90.551	6.62691			1.15553	60.2903	5.67125			0.60939	86.5881	6.50176			4.37088	99.024	6.89449			3.95608	99.8259	6.91981			4.3546	100.227	6.93249
0.635	0.63585	90.4571	6.62394			1.15614	60.3217	5.67225			0.60882	86.5071	6.4992			4.36825	98.9644	6.89261			3.9586	99.8895	6.92182			4.35575	100.254	6.93332
0.636	0.63354	90.1285	6.61356			1.15627	60.3288	5.67247			0.60924	86.5668	6.50108			4.36671	98.9295	6.89151			3.96211	99.978	6.92462			4.35797	100.305	6.93494
0.637	0.63321	90.0815	6.61208			1.15473	60.2485	5.66994			0.61005	86.6819	6.50472			4.36606	98.9148	6.89104			3.9637	100.018	6.92589			4.36019	100.356	6.93655
0.638	0.63124	89.8013	6.60323			1.15452	60.2376	5.66959			0.61014	86.6947	6.50512			4.3654	98.8999	6.89057			3.96293	99.9987	6.92527			4.36118	100.379	6.93727
0.639	0.62653	89.1312	6.58207			1.15626	60.3281	5.67245			0.60833	86.4375	6.497			4.36507	98.8924	6.89033			3.96063	99.9407	6.92344			4.36085	100.371	6.93703
0.64	0.62027	88.2406	6.55394			1.15857	60.4489	5.67626			0.60751	86.321	6.49332			4.36331	98.8525	6.88907			3.95854	99.888	6.92177			4.36093	100.373	6.93709
0.641	0.61436	87.3999	6.52739			1.16209	60.6325	5.68206			0.60883	86.5086	6.49924			4.35904	98.7558	6.88602			3.9575	99.8617	6.92094			4.36208	100.399	6.93792
0.642	0.6125	87.1353	6.51904			1.16448	60.7571	5.686			0.6089	86.5185	6.49956			4.35498	98.6638	6.88311			3.95646	99.8355	6.92012			4.36521	100.471	6.9402
0.643	0.61041	86.8379	6.50965			1.16314	60.6871	5.68379			0.60694	86.24	6.49076			4.35476	98.6588	6.88296			3.9569	99.8466	6.92047			4.36882	100.554	6.94282
0.644	0.61315	87.2277	6.52196			1.15785	60.411	5.67507			0.60348	85.7484	6.47524			4.35805	98.7333	6.88531			3.95865	99.8907	6.92186			4.37071	100.598	6.9442
0.645	0.62225	88.5223	6.56284			1.15214	60.113	5.66566			0.6034	85.737	6.47488			4.36277	98.8403	6.88869			3.96139	99.9599	6.92404			4.37047	100.592	6.94402
0.646	0.63135	89.8169	6.60372			1.15157	60.0835	5.66472			0.60948	86.6009	6.50216			4.36584	98.9098	6.89088			3.96397	100.025	6.9261			4.36751	100.524	6.94187
0.647	0.63398	90.1911	6.61554			1.15481	60.2524	5.67006			0.61466	87.337	6.52541			4.36748	98.947	6.89206			3.96518	100.056	6.92707			4.36241	100.407	6.93816
0.648	0.6297	89.5822	6.59631			1.15796	60.4168	5.67525			0.61474	87.3483	6.52576			4.3688	98.9769	6.893			3.96474	100.044	6.92671			4.35871	100.322	6.93547
0.649	0.62434	88.8197	6.57223			1.1637	60.7166	5.68472			0.61318	87.1267	6.51876			4.37077	99.0215	6.89441			3.96227	99.9821	6.92475			4.35879	100.324	6.93553
0.65	0.62105	88.3516	6.55745			1.1705	61.0711	5.69591			0.60964	86.6237	6.50288			4.36956	98.9941	6.89354			3.95948	99.9117	6.92252			4.36068	100.367	6.93691
0.651	0.6205	88.2734	6.55498			1.17509	61.3106	5.70348			0.60767	86.3437	6.49404			4.36792	98.9569	6.89237			3.95887	99.8963	6.92204			4.36241	100.407	6.93816
0.652	0.62137	88.3971	6.55889			1.17143	61.1199	5.69746			0.6066	86.1917	6.48924			4.36748	98.947	6.89206			3.96063	99.9407	6.92344			4.36323	100.426	6.93876
0.653	0.62488	88.8965	6.57466			1.16455	60.761	5.68612			0.60578	86.0752	6.48556			4.36737	98.9445	6.89198			3.96326	100.007	6.92553			4.36274	100.415	6.9384
0.654	0.62674	89.1611	6.58301			1.15797	60.4174	5.67527			0.60808	86.402	6.49588			4.36606	98.9148	6.89104			3.96562	100.067	6.92742			4.36101	100.375	6.93715
0.655	0.62423	88.804	6.57174			1.15582	60.305	5.67172			0.61228	86.9988	6.51473			4.36562	98.9048	6.89073			3.96704	100.102	6.92855			4.35929	100.335	6.9359
0.656	0.61753	87.8509	6.54163			1.15518	60.2716	5.67067			0.61367	87.1963	6.52096			4.36496	98.8899	6.89025			3.96737	100.111	6.92881			4.35855	100.318	6.93536
0.657	0.61227	87.1026	6.518			1.15447	60.235	5.66951			0.61088	86.7999	6.50844			4.36518	98.8949	6.89041			3.96523	100.057	6.9271			4.35896	100.328	6.93566
0.658	0.61403	87.3529	6.52591			1.1599	60.5182	5.67845			0.60454	85.899	6.47999			4.36858	98.9719	6.89284			3.96276	99.9944	6.92514			4.36142	100.384	6.93744
0.659	0.62269	88.5849	6.56482			1.17201	61.1501	5.69841			0.59666	84.7793	6.44463			4.37428	99.101	6.89692			3.96139	99.9599	6.92404			4.36603	100.49	6.94079
0.66	0.63288	90.0346	6.6106			1.18561	61.8597	5.72082			0.58892	83.6796	6.4099			4.37899	99.2077	6.90029			3.96227	99.9821	6.92475			4.37055	100.594	6.94408
0.661	0.64023	91.0802	6.64362			1.18816	61.9926	5.72502			0.58169	82.6522	6.37746			4.38348	99.3095	6.9035			3.96424	100.032	6.92632			4.37269	100.644	6.94564
0.662	0.63727	90.6591	6.63032			1.18071	61.6041	5.71275			0.57726	82.0228	6.35758			4.38502	99.3444	6.90461			3.96545	100.062	6.92728			4.37162	100.619	6.94486
0.663	0.62543	88.9747	6.57713			1.17031	61.0615	5.69561			0.57446	81.6249	6.34502			4.38305	99.2997	6.9032			3.96605	100.077	6.92776			4.36882	100.554	6.94282
0.664	0.6115	86.993	6.51454			1.15991	60.5189	5.67847			0.57413	81.578	6.34354			4.37833	99.1928	6.89982			3.96562	100.067	6.92742			4.36537	100.475	6.94031
0.665	0.60165	85.5917	6.47029			1.15241	60.1271	5.6661			0.57495	81.6946	6.34722			4.37077	99.0215	6.89441			3.96468	100.043	6.92667			4.36348	100.432	6.93894
0.666	0.5955	84.7168	6.44266			1.14732	59.8619	5.65773			0.58054	82.4888	6.3723			4.36266	98.8378	6.88861			3.9632	100.006	6.92549			4.3629	100.418	6.93852
0.667	0.59309	84.374	6.43183			1.14593	59.7894	5.65544			0.58785	83.5275	6.4051			4.35542	98.6738	6.88343			3.96156	99.9642	6.92418			4.36282	100.416	6.93846
0.668	0.59912	85.2318	6.45892			1.14881	59.9396	5.66018			0.59024	83.8671	6.41583			4.35224	98.6017	6.88115			3.96096	99.949	6.9237			4.362	100.397	6.93786
0.669	0.60909	86.6502	6.50372			1.15295	60.1554	5.667			0.58811	83.5645	6.40627			4.35411	98.6441	6.88249			3.96145	99.9614	6.92409			4.35962	100.343	6.93613
0.67	0.61907	88.0699	6.54855			1.15647	60.3391	5.6728			0.58317	82.8625	6.3841			4.35674	98.7037	6.88437			3.96172	99.9682	6.92431			4.35871	100.322	6.93547
0.671	0.62894	89.4741	6.5929			1.15598	60.3134	5.67198			0.58104	82.5599	6.37454			4.35882	98.7508	6.88586			3.96052	99.9379	6.92335			4.35945	100.339	6.93601
0.672	0.63387	90.1754	6.61505			1.15145	60.0771	5.66452			0.58704	83.4124	6.40147			4.35959	98.7682	6.88641			3.95854	99.888	6.92177			4.36208	100.399	6.93792
0.673	0.63485	90.3148	6.61945			1.1457	59.7772	5.65505			0.59748	84.8958	6.44831			4.36156	98.8129	6.88782			3.95876	99.8935	6.92195			4.36545	100.477	6.94037
0.674	0.63059	89.7088	6.60031			1.14405	59.6911	5.65233			0.60405	85.8294	6.47779			4.36255	98.8353	6.88853			3.96189	99.9725	6.92444			4.3671	100.515	6.94157
0.675	0.62137	88.3971	6.55889			1.14986	59.9942	5.6619			0.60324	85.7143	6.47416			4.36288	98.8428	6.88877			3.96518	100.056	6.92707			4.36701	100.513	6.94151
0.676	0.61742	87.8352	6.54114			1.1576	60.3981	5.67466			0.60175	85.5026	6.46747			4.36167	98.8153	6.8879			3.96671	100.094	6.92828			4.36627	100.496	6.94097
0.677	0.61885	88.0386	6.54756			1.16027	60.5375	5.67906			0.60183	85.5139	6.46783			4.35871	98.7483	6.88578			3.96677	100.096	6.92833			4.36496	100.466	6.94002
0.678	0.62072	88.3047	6.55597			1.15783	60.4103	5.67505			0.60109	85.4088	6.46451			4.35345	98.6291	6.88202			3.96529	100.058	6.92715			4.36496	100.466	6.94002
0.679	0.61688	87.7584	6.53871			1.1521	60.1111	5.6656			0.59723	84.8603	6.44719			4.34753	98.495	6.87778			3.96463	100.042	6.92663			4.3666	100.503	6.94121
0.68	0.61249	87.1339	6.51899			1.14789	59.8915	5.65866			0.59196	84.1115	6.42354			4.34446	98.4255	6.87559			3.96545	100.062	6.92728			4.36841	100.545	6.94252
0.681	0.61293	87.1964	6.52097			1.14542	59.7624	5.65458			0.58622	83.2959	6.39779			4.3449	98.4354	6.8759			3.96562	100.067	6.92742			4.36932	100.566	6.94319
0.682	0.6115	86.993	6.51454			1.14128	59.5466	5.64777			0.58293	82.8284	6.38302			4.34665	98.4751	6.87715			3.96523	100.057	6.9271			4.36841	100.545	6.94252
0.683	0.60701	86.3543	6.49437			1.13785	59.3675	5.64211			0.5849	83.1084	6.39186			4.34841	98.5149	6.87841			3.96414	100.029	6.92624			4.36775	100.53	6.94204
0.684	0.60318	85.8094	6.47716			1.13813	59.3822	5.64258			0.58474	83.0856	6.39115			4.35049	98.5621	6.8799			3.9643	100.033	6.92636			4.36595	100.488	6.94074
0.685	0.60339	85.8393	6.47811			1.14505	59.7431	5.65398			0.57881	82.243	6.36454			4.35235	98.6042	6.88123			3.96518	100.056	6.92707			4.36307	100.422	6.93864
0.686	0.60548	86.1366	6.4875			1.15291	60.1535	5.66693			0.57651	81.9162	6.35422			4.35433	98.6491	6.88265			3.966	100.076	6.92772			4.35904	100.329	6.93571
0.687	0.60735	86.4026	6.4959			1.1542	60.2209	5.66906			0.58005	82.4192	6.3701			4.35696	98.7086	6.88453			3.96523	100.057	6.9271			4.35633	100.267	6.93374
0.688	0.60953	86.7128	6.50569			1.14759	59.8761	5.65817			0.58605	83.2718	6.39702			4.35893	98.7533	6.88594			3.96211	99.978	6.92462			4.35476	100.231	6.9326
0.689	0.61622	87.6645	6.53575			1.14258	59.6147	5.64992			0.59411	84.417	6.43319			4.35959	98.7682	6.88641			3.95789	99.8716	6.92126			4.35501	100.237	6.93278
0.69	0.62598	89.053	6.5796			1.14124	59.5447	5.64771			0.60134	85.4443	6.46563			4.35707	98.7111	6.88461			3.95498	99.7981	6.91894			4.35649	100.271	6.93386
0.691	0.63617	90.5026	6.62538			1.14097	59.5306	5.64726			0.60496	85.9587	6.48188			4.35356	98.6316	6.8821			3.95405	99.7747	6.9182			4.35863	100.32	6.93542
0.692	0.64056	91.1271	6.6451			1.144	59.6886	5.65225			0.60192	85.5267	6.46824			4.35038	98.5596	6.87982			3.95471	99.7913	6.91872			4.3597	100.345	6.93619
0.693	0.63848	90.8312	6.63576			1.14593	59.7894	5.65544			0.59625	84.7211	6.44279			4.35016	98.5546	6.87966			3.95745	99.8605	6.92091			4.3597	100.345	6.93619
0.694	0.63266	90.0033	6.60961			1.14121	59.5428	5.64765			0.59221	84.147	6.42467			4.35301	98.6192	6.8817			3.96046	99.9364	6.9233			4.36027	100.358	6.93661
0.695	0.63014	89.6448	6.59829			1.13558	59.2493	5.63838			0.59394	84.3929	6.43243			4.35805	98.7333	6.88531			3.96298	100	6.92531			4.36274	100.415	6.9384
0.696	0.63311	90.0673	6.61163			1.13574	59.2577	5.63864			0.59936	85.163	6.45675			4.36397	98.8675	6.88955			3.9632	100.006	6.92549			4.36463	100.458	6.93978
0.697	0.63683	90.5965	6.62834			1.13675	59.3103	5.64031			0.6052	85.9928	6.48296			4.36847	98.9694	6.89277			3.96079	99.9447	6.92357			4.36479	100.462	6.93989
0.698	0.63891	90.8924	6.63769			1.14096	59.5299	5.64724			0.60915	86.554	6.50068			4.37077	99.0215	6.89441			3.9569	99.8466	6.92047			4.36455	100.456	6.93972
0.699	0.63507	90.3461	6.62044			1.14343	59.659	5.65132			0.60948	86.6009	6.50216			4.36967	98.9966	6.89362			3.95356	99.7623	6.91781			4.36504	100.467	6.94007
0.7	0.62708	89.2095	6.58454			1.1425	59.6102	5.64978			0.60644	86.169	6.48852			4.36759	98.9495	6.89214			3.95208	99.725	6.91663			4.3666	100.503	6.94121
0.701	0.61995	88.1951	6.55251			1.13806	59.3784	5.64246			0.60084	85.3733	6.46339			4.36573	98.9073	6.8908			3.95345	99.7595	6.91772			4.36808	100.537	6.94228
0.702	0.61447	87.4155	6.52789			1.13554	59.2474	5.63832			0.59517	84.5676	6.43795			4.36353	98.8575	6.88923			3.95646	99.8355	6.92012			4.36669	100.505	6.94127
0.703	0.61282	87.1808	6.52047			1.13753	59.3508	5.64158			0.59337	84.3119	6.42987			4.36299	98.8453	6.88884			3.95871	99.8923	6.92191			4.36397	100.443	6.9393
0.704	0.61523	87.5237	6.5313			1.14271	59.6211	5.65012			0.59336	84.3104	6.42983			4.36551	98.9023	6.89065			3.96046	99.9364	6.9233			4.36307	100.422	6.93864
0.705	0.62072	88.3047	6.55597			1.15056	60.0308	5.66306			0.59558	84.6259	6.43979			4.36847	98.9694	6.89277			3.96178	99.9697	6.92436			4.36455	100.456	6.93972
0.706	0.62663	89.1454	6.58252			1.15994	60.5201	5.67851			0.59962	85.1999	6.45792			4.37187	99.0464	6.8952			3.9615	99.9627	6.92413			4.36693	100.511	6.94145
0.707	0.63058	89.7074	6.60026			1.17164	61.1308	5.6978			0.60315	85.7015	6.47376			4.37362	99.0861	6.89645			3.96167	99.9669	6.92427			4.36841	100.545	6.94252
0.708	0.63015	89.6462	6.59833			1.17682	61.4012	5.70634			0.60479	85.9345	6.48112			4.3711	99.029	6.89465			3.96282	99.996	6.92518			4.36652	100.502	6.94115
0.709	0.6285	89.4115	6.59092			1.17322	61.213	5.7004			0.60282	85.6546	6.47228			4.36682	98.932	6.89158			3.96386	100.022	6.92601			4.3629	100.418	6.93852
0.71	0.62422	88.8026	6.57169			1.168	60.9408	5.6918			0.60274	85.6432	6.47192			4.36167	98.8153	6.8879			3.96419	100.031	6.92628			4.36077	100.369	6.93697
0.711	0.62148	88.4128	6.55938			1.1659	60.831	5.68833			0.60636	86.1576	6.48816			4.35783	98.7284	6.88515			3.96375	100.019	6.92593			4.3606	100.365	6.93685
0.712	0.6217	88.4441	6.56037			1.16553	60.8117	5.68772			0.60866	86.4844	6.49848			4.35729	98.7161	6.88477			3.96375	100.019	6.92593			4.36118	100.379	6.93727
0.713	0.6228	88.6006	6.56531			1.1659	60.831	5.68833			0.60776	86.3565	6.49444			4.36046	98.7879	6.88703			3.96441	100.036	6.92645			4.36085	100.371	6.93703
0.714	0.62214	88.5067	6.56235			1.16698	60.8875	5.69011			0.60315	85.7015	6.47376			4.36584	98.9098	6.89088			3.96627	100.083	6.92793			4.36027	100.358	6.93661
0.715	0.61852	87.9917	6.54608			1.16501	60.7847	5.68687			0.5969	84.8134	6.44571			4.3688	98.9769	6.893			3.96825	100.133	6.92951			4.35978	100.346	6.93625
0.716	0.61304	87.2121	6.52146			1.16306	60.6833	5.68367			0.59074	83.9382	6.41807			4.36869	98.9744	6.89292			3.96857	100.141	6.92977			4.35929	100.335	6.9359
0.717	0.61063	86.8692	6.51063			1.16439	60.7526	5.68586			0.58563	83.2121	6.39514			4.36463	98.8824	6.89002			3.96693	100.1	6.92846			4.35838	100.314	6.93523
0.718	0.61052	86.8536	6.51014			1.16492	60.7802	5.68673			0.58441	83.0387	6.38966			4.36003	98.7782	6.88673			3.96496	100.05	6.92689			4.35731	100.29	6.93446
0.719	0.61238	87.1182	6.5185			1.15999	60.5227	5.6786			0.58654	83.3414	6.39922			4.35652	98.6987	6.88422			3.96414	100.029	6.92624			4.35896	100.328	6.93566
0.72	0.61644	87.6958	6.53674			1.15274	60.1445	5.66665			0.58753	83.4821	6.40367			4.35476	98.6588	6.88296			3.96424	100.032	6.92632			4.36184	100.394	6.93775
0.721	0.61852	87.9917	6.54608			1.14898	59.9486	5.66047			0.58934	83.7392	6.41179			4.35465	98.6563	6.88288			3.96364	100.017	6.92584			4.36323	100.426	6.93876
0.722	0.62028	88.2421	6.55399			1.14986	59.9942	5.6619			0.59385	84.3801	6.43202			4.35411	98.6441	6.88249			3.96233	99.9836	6.92479			4.36471	100.46	6.93983
0.723	0.6194	88.1169	6.55004			1.15124	60.0661	5.66418			0.59748	84.8958	6.44831			4.35115	98.577	6.88037			3.96266	99.9919	6.92506			4.36521	100.471	6.9402
0.724	0.61414	87.3686	6.5264			1.15428	60.2248	5.66919			0.59649	84.7552	6.44387			4.34961	98.5421	6.87927			3.96386	100.022	6.92601			4.36537	100.475	6.94031
0.725	0.60953	86.7128	6.50569			1.15756	60.3962	5.6746			0.59715	84.849	6.44683			4.35213	98.5992	6.88107			3.96375	100.019	6.92593			4.36381	100.439	6.93918
0.726	0.6126	87.1495	6.51949			1.15723	60.3789	5.67405			0.60225	85.5736	6.46972			4.35641	98.6962	6.88414			3.96293	99.9987	6.92527			4.3643	100.45	6.93954
0.727	0.61809	87.9305	6.54415			1.15226	60.1194	5.66586			0.60841	86.4489	6.49736			4.35937	98.7632	6.88625			3.96255	99.9891	6.92497			4.36553	100.479	6.94043
0.728	0.62039	88.2577	6.55448			1.14303	59.6378	5.65065			0.60965	86.6251	6.50292			4.35926	98.7607	6.88618			3.96205	99.9765	6.92457			4.36422	100.449	6.93948
0.729	0.61688	87.7584	6.53871			1.13857	59.4054	5.64331			0.60299	85.6788	6.47304			4.3563	98.6937	6.88406			3.9615	99.9627	6.92413			4.36142	100.384	6.93744
0.73	0.61195	87.057	6.51657			1.14149	59.5576	5.64811			0.59517	84.5676	6.43795			4.35235	98.6042	6.88123			3.96112	99.9531	6.92383			4.36085	100.371	6.93703
0.731	0.6103	86.8223	6.50915			1.14772	59.8825	5.65838			0.59164	84.066	6.42211			4.35038	98.5596	6.87982			3.96068	99.942	6.92348			4.36364	100.435	6.93906
0.732	0.61118	86.9475	6.51311			1.15129	60.0687	5.66426			0.59435	84.4511	6.43427			4.35312	98.6216	6.88178			3.95991	99.9225	6.92287			4.36899	100.558	6.94295
0.733	0.61151	86.9944	6.51459			1.15666	60.3493	5.67312			0.60159	85.4798	6.46676			4.35893	98.7533	6.88594			3.95887	99.8963	6.92204			4.37507	100.698	6.94737
0.734	0.60866	86.589	6.50178			1.16096	60.5734	5.6802			0.60693	86.2386	6.49072			4.36288	98.8428	6.88877			3.95871	99.8923	6.92191			4.37844	100.776	6.94981
0.735	0.60394	85.9175	6.48058			1.16326	60.6935	5.68399			0.61055	86.753	6.50696			4.36222	98.8278	6.88829			3.95959	99.9145	6.92261			4.37647	100.731	6.94838
0.736	0.60285	85.7625	6.47568			1.16367	60.7147	5.68466			0.61515	87.4066	6.5276			4.35816	98.7358	6.88539			3.96019	99.9296	6.92309			4.36923	100.564	6.94312
0.737	0.60734	86.4012	6.49585			1.16338	60.7	5.68419			0.62378	88.6328	6.56633			4.35367	98.6341	6.88218			3.96118	99.9546	6.92388			4.36225	100.403	6.93805
0.738	0.61074	86.8849	6.51113			1.16359	60.7109	5.68454			0.6325	89.8718	6.60546			4.35016	98.5546	6.87966			3.96337	100.01	6.92562			4.35896	100.328	6.93566
0.739	0.60757	86.4339	6.49689			1.16391	60.7276	5.68506			0.64105	91.0867	6.64382			4.34687	98.48	6.87731			3.96446	100.037	6.92649			4.35707	100.284	6.93428
0.74	0.60241	85.6999	6.4737			1.15979	60.5124	5.67827			0.64598	91.7872	6.66595			4.34621	98.4651	6.87684			3.96353	100.014	6.92575			4.35781	100.301	6.93482
0.741	0.5977	85.0298	6.45254			1.15221	60.1169	5.66578			0.64278	91.3325	6.65159			4.34764	98.4975	6.87786			3.9609	99.9475	6.92365			4.36192	100.396	6.93781
0.742	0.59539	84.7012	6.44217			1.14545	59.7643	5.65464			0.63324	89.977	6.60878			4.35191	98.5942	6.88092			3.95789	99.8716	6.92126			4.36603	100.49	6.94079
0.743	0.59188	84.2018	6.4264			1.14041	59.501	5.64633			0.62206	88.3884	6.55861			4.35542	98.6738	6.88343			3.95674	99.8425	6.92034			4.36808	100.537	6.94228
0.744	0.592	84.2189	6.42694			1.13723	59.3354	5.6411			0.61162	86.905	6.51176			4.3552	98.6688	6.88327			3.95652	99.837	6.92016			4.36792	100.534	6.94217
0.745	0.59309	84.374	6.43183			1.13647	59.2956	5.63984			0.60307	85.6901	6.4734			4.35411	98.6441	6.88249			3.95586	99.8203	6.91964			4.36726	100.519	6.94169
0.746	0.59167	84.172	6.42545			1.13534	59.2365	5.63797			0.59592	84.6742	6.44131			4.35761	98.7234	6.885			3.95537	99.808	6.91925			4.36734	100.52	6.94175
0.747	0.59101	84.0781	6.42249			1.13537	59.2384	5.63804			0.59312	84.2763	6.42875			4.36244	98.8328	6.88845			3.95454	99.787	6.91859			4.36685	100.509	6.94139
0.748	0.59014	83.9543	6.41858			1.14064	59.5132	5.64672			0.59501	84.5449	6.43723			4.36463	98.8824	6.89002			3.95328	99.7552	6.91758			4.36397	100.443	6.9393
0.749	0.59222	84.2502	6.42792			1.14716	59.8536	5.65746			0.60028	85.2937	6.46088			4.36397	98.8675	6.88955			3.95136	99.7068	6.91605			4.36249	100.409	6.93822
0.75	0.6	85.357	6.46288			1.157	60.3667	5.67367			0.60233	85.585	6.47008			4.36036	98.7857	6.88696			3.95093	99.6959	6.91571			4.3629	100.418	6.93852
0.751	0.61085	86.9005	6.51162			1.16793	60.9369	5.69168			0.60109	85.4088	6.46451			4.35542	98.6738	6.88343			3.9535	99.7608	6.91776			4.36389	100.441	6.93924
0.752	0.61995	88.1951	6.55251			1.17686	61.4031	5.7064			0.59715	84.849	6.44683			4.35389	98.6391	6.88233			3.9586	99.8895	6.92182			4.36381	100.439	6.93918
0.753	0.6228	88.6006	6.56531			1.1803	61.5823	5.71206			0.59328	84.2991	6.42947			4.35652	98.6987	6.88422			3.96249	99.9876	6.92492			4.36249	100.409	6.93822
0.754	0.61885	88.0386	6.54756			1.17675	61.3973	5.70622			0.5895	83.762	6.41251			4.36156	98.8129	6.88782			3.96331	100.008	6.92557			4.3606	100.365	6.93685
0.755	0.6103	86.8223	6.50915			1.16784	60.9324	5.69153			0.58704	83.4124	6.40147			4.36419	98.8724	6.8897			3.96167	99.9669	6.92427			4.3597	100.345	6.93619
0.756	0.60274	85.7468	6.47519			1.15995	60.5208	5.67853			0.5835	82.9094	6.38558			4.3631	98.8477	6.88892			3.95997	99.924	6.92291			4.3597	100.345	6.93619
0.757	0.59956	85.2944	6.4609			1.15618	60.3243	5.67233			0.58218	82.7219	6.37966			4.36288	98.8428	6.88877			3.95931	99.9074	6.92239			4.35953	100.341	6.93607
0.758	0.60526	86.1053	6.48651			1.15534	60.28	5.67093			0.58473	83.0842	6.3911			4.36342	98.855	6.88915			3.95854	99.888	6.92177			4.35986	100.348	6.93631
0.759	0.6149	87.4767	6.52982			1.15545	60.2858	5.67111			0.58827	83.5872	6.40699			4.36375	98.8625	6.88939			3.95717	99.8534	6.92068			4.36044	100.362	6.93673
0.76	0.62455	88.8495	6.57317			1.15242	60.1278	5.66612			0.58877	83.6582	6.40923			4.36299	98.8453	6.88884			3.95641	99.8342	6.92008			4.36044	100.362	6.93673
0.761	0.63245	89.9734	6.60867			1.1427	59.6205	5.6501			0.58877	83.6582	6.40923			4.36364	98.86	6.88931			3.95679	99.8438	6.92038			4.3606	100.365	6.93685
0.762	0.63924	90.9394	6.63917			1.13365	59.1485	5.6352			0.59123	84.0078	6.42027			4.36693	98.9345	6.89166			3.95822	99.8799	6.92152			4.36225	100.403	6.93805
0.763	0.64407	91.6265	6.66087			1.13409	59.1716	5.63593			0.59501	84.5449	6.43723			4.37219	99.0537	6.89543			3.96074	99.9435	6.92353			4.36422	100.449	6.93948
0.764	0.64352	91.5482	6.6584			1.13991	59.4754	5.64552			0.60208	85.5495	6.46896			4.3757	99.1332	6.89794			3.96337	100.01	6.92562			4.36488	100.464	6.93996
0.765	0.63354	90.1285	6.61356			1.14756	59.8741	5.65811			0.61022	86.7061	6.50548			4.37724	99.1681	6.89904			3.96381	100.021	6.92597			4.36323	100.426	6.93876
0.766	0.61896	88.0543	6.54806			1.15362	60.1907	5.66811			0.61252	87.0329	6.5158			4.37603	99.1407	6.89817			3.96189	99.9725	6.92444			4.36142	100.384	6.93744
0.767	0.60361	85.8706	6.4791			1.15445	60.2337	5.66947			0.60857	86.4716	6.49808			4.37658	99.1531	6.89857			3.95882	99.895	6.922			4.36036	100.36	6.93667
0.768	0.59583	84.7638	6.44414			1.15067	60.0366	5.66324			0.60422	85.8535	6.47856			4.3757	99.1332	6.89794			3.95674	99.8425	6.92034			4.36019	100.356	6.93655
0.769	0.59868	85.1692	6.45695			1.14473	59.7264	5.65345			0.60265	85.6305	6.47151			4.37176	99.0439	6.89512			3.95575	99.8176	6.91955			4.36142	100.384	6.93744
0.77	0.61183	87.04	6.51603			1.14089	59.5261	5.64712			0.60093	85.3861	6.46379			4.36847	98.9694	6.89277			3.95548	99.8107	6.91934			4.36282	100.416	6.93846
0.771	0.62762	89.2863	6.58697			1.14071	59.5171	5.64684			0.5983	85.0124	6.45199			4.36912	98.9841	6.89323			3.95767	99.866	6.92108			4.36405	100.445	6.93936
0.772	0.63859	90.8469	6.63625			1.14213	59.5909	5.64917			0.59526	84.5804	6.43835			4.37132	99.034	6.8948			3.96123	99.9558	6.92392			4.36488	100.464	6.93996
0.773	0.64132	91.2353	6.64852			1.14901	59.9499	5.66051			0.59057	83.914	6.41731			4.37197	99.0487	6.89527			3.9643	100.033	6.92636			4.36553	100.479	6.94043
0.774	0.63442	90.2537	6.61752			1.15732	60.3834	5.67419			0.58975	83.7975	6.41363			4.36989	99.0016	6.89378			3.966	100.076	6.92772			4.36397	100.443	6.9393
0.775	0.62653	89.1312	6.58207			1.16489	60.7783	5.68667			0.59263	84.2067	6.42655			4.36693	98.9345	6.89166			3.96666	100.093	6.92824			4.35978	100.346	6.93625
0.776	0.62215	88.5081	6.56239			1.16549	60.8098	5.68766			0.59385	84.3801	6.43202			4.36397	98.8675	6.88955			3.96742	100.112	6.92885			4.35518	100.241	6.93291
0.777	0.62006	88.2108	6.553			1.15946	60.4951	5.67772			0.58778	83.5176	6.40479			4.36321	98.8502	6.889			3.96803	100.127	6.92934			4.35205	100.168	6.93063
0.778	0.62149	88.4142	6.55943			1.1506	60.0328	5.66312			0.57939	82.3254	6.36714			4.36321	98.8502	6.889			3.96825	100.133	6.92951			4.35098	100.144	6.92985
0.779	0.62346	88.6945	6.56828			1.14586	59.7855	5.65531			0.57692	81.9745	6.35605			4.36189	98.8203	6.88806			3.96759	100.116	6.92899			4.35139	100.153	6.93015
0.78	0.62182	88.4612	6.56091			1.14582	59.7836	5.65525			0.58202	82.6991	6.37894			4.35893	98.7533	6.88594			3.96529	100.058	6.92715			4.3532	100.195	6.93147
0.781	0.61326	87.2434	6.52245			1.14966	59.9839	5.66158			0.59098	83.9723	6.41915			4.35718	98.7136	6.88469			3.96194	99.9738	6.92448			4.35608	100.261	6.93356
0.782	0.60482	86.0427	6.48453			1.15079	60.043	5.66345			0.59558	84.6259	6.43979			4.35805	98.7333	6.88531			3.95991	99.9225	6.92287			4.35904	100.329	6.93571
0.783	0.60351	85.8563	6.47865			1.15198	60.1047	5.66539			0.59411	84.417	6.43319			4.36079	98.7954	6.88727			3.96035	99.9336	6.92322			4.3606	100.365	6.93685
0.784	0.60427	85.9645	6.48206			1.14841	59.9184	5.65951			0.59205	84.1243	6.42395			4.36112	98.8029	6.88751			3.96183	99.971	6.9244			4.36184	100.394	6.93775
0.785	0.60658	86.2931	6.49244			1.14117	59.5409	5.64759			0.59279	84.2294	6.42727			4.362	98.8228	6.88814			3.96293	99.9987	6.92527			4.36274	100.415	6.9384
0.786	0.608	86.4951	6.49882			1.13397	59.1652	5.63572			0.59748	84.8958	6.44831			4.3654	98.8999	6.89057			3.96408	100.028	6.92619			4.3629	100.418	6.93852
0.787	0.60581	86.1835	6.48898			1.1321	59.0676	5.63264			0.60496	85.9587	6.48188			4.36934	98.9891	6.89339			3.96485	100.047	6.9268			4.36101	100.375	6.93715
0.788	0.60065	85.4495	6.4658			1.13105	59.013	5.63092			0.60891	86.5199	6.4996			4.37154	99.039	6.89496			3.96572	100.069	6.9275			4.35904	100.329	6.93571
0.789	0.59485	84.6244	6.43974			1.12926	58.9192	5.62796			0.60537	86.0169	6.48372			4.37143	99.0365	6.89488			3.96562	100.067	6.92742			4.35912	100.331	6.93577
0.79	0.5909	84.0624	6.42199			1.12724	58.8139	5.62463			0.59666	84.7793	6.44463			4.36923	98.9866	6.89331			3.966	100.076	6.92772			4.36003	100.352	6.93643
0.791	0.5921	84.2331	6.42738			1.12798	58.8525	5.62585			0.58728	83.4465	6.40254			4.36748	98.947	6.89206			3.96688	100.098	6.92842			4.3606	100.365	6.93685
0.792	0.59835	85.1223	6.45546			1.13189	59.0567	5.6323			0.5807	82.5116	6.37302			4.36847	98.9694	6.89277			3.96594	100.075	6.92767			4.36101	100.375	6.93715
0.793	0.60888	86.6203	6.50277			1.13648	59.2962	5.63986			0.5784	82.1848	6.3627			4.37044	99.014	6.89417			3.96414	100.029	6.92624			4.36085	100.371	6.93703
0.794	0.61622	87.6645	6.53575			1.13813	59.3822	5.64258			0.58013	82.4306	6.37046			4.36902	98.9819	6.89316			3.96298	100	6.92531			4.36003	100.352	6.93643
0.795	0.61973	88.1638	6.55152			1.1382	59.3861	5.6427			0.58293	82.8284	6.38302			4.36638	98.9221	6.89127			3.96293	99.9987	6.92527			4.35945	100.339	6.93601
0.796	0.61721	87.8053	6.5402			1.14274	59.6231	5.65018			0.58671	83.3655	6.39999			4.36606	98.9148	6.89104			3.96271	99.9932	6.9251			4.36093	100.373	6.93709
0.797	0.60931	86.6815	6.5047			1.15051	60.0283	5.66298			0.59115	83.9964	6.41991			4.36606	98.9148	6.89104			3.96041	99.9351	6.92326			4.36488	100.464	6.93996
0.798	0.60296	85.7781	6.47618			1.15979	60.5124	5.67827			0.59255	84.1953	6.42619			4.36386	98.865	6.88947			3.95789	99.8716	6.92126			4.36915	100.562	6.94306
0.799	0.60066	85.4509	6.46584			1.16966	61.0275	5.69454			0.59	83.833	6.41475			4.36178	98.8178	6.88798			3.95641	99.8342	6.92008			4.37244	100.638	6.94545
0.8	0.60077	85.4665	6.46634			1.17706	61.4134	5.70672			0.58441	83.0387	6.38966			4.36123	98.8054	6.88759			3.95613	99.8272	6.91985			4.37376	100.668	6.94641
0.801	0.60165	85.5917	6.47029			1.18014	61.5739	5.71179			0.57997	82.4079	6.36974			4.36331	98.8525	6.88907			3.9563	99.8314	6.91999			4.37203	100.628	6.94516
0.802	0.60153	85.5747	6.46975			1.17732	61.4269	5.70715			0.57808	82.1393	6.36126			4.36704	98.937	6.89174			3.9563	99.8314	6.91999			4.36858	100.549	6.94265
0.803	0.6057	86.1679	6.48849			1.16982	61.0358	5.6948			0.57996	82.4064	6.3697			4.37099	99.0265	6.89457			3.95586	99.8203	6.91964			4.36512	100.469	6.94013
0.804	0.61173	87.0257	6.51558			1.16322	60.6916	5.68393			0.5849	83.1084	6.39186			4.37395	99.0936	6.89669			3.95575	99.8176	6.91955			4.36151	100.386	6.93751
0.805	0.61743	87.8366	6.54119			1.16092	60.5715	5.68014			0.58794	83.5403	6.4055			4.37285	99.0686	6.8959			3.95526	99.8052	6.91916			4.35855	100.318	6.93536
0.806	0.62203	88.491	6.56185			1.16016	60.5317	5.67888			0.59033	83.8799	6.41623			4.36748	98.947	6.89206			3.95537	99.808	6.91925			4.35756	100.295	6.93464
0.807	0.62423	88.804	6.57174			1.1597	60.5079	5.67813			0.59443	84.4625	6.43463			4.3609	98.7979	6.88735			3.95706	99.8506	6.92059			4.35723	100.288	6.9344
0.808	0.62697	89.1938	6.58405			1.15809	60.4238	5.67547			0.6001	85.2681	6.46007			4.35816	98.7358	6.88539			3.95816	99.8784	6.92147			4.3574	100.292	6.93452
0.809	0.62861	89.4271	6.59141			1.15258	60.1361	5.66639			0.60422	85.8535	6.47856			4.35871	98.7483	6.88578			3.95668	99.841	6.92029			4.35929	100.335	6.9359
0.81	0.62762	89.2863	6.58697			1.14679	59.8343	5.65686			0.60364	85.7711	6.47596			4.35904	98.7558	6.88602			3.95438	99.783	6.91846			4.36233	100.405	6.9381
0.811	0.62389	88.7556	6.57021			1.14278	59.625	5.65024			0.60077	85.3633	6.46308			4.36003	98.7782	6.88673			3.95482	99.7941	6.91881			4.3657	100.483	6.94055
0.812	0.61886	88.0401	6.54761			1.14582	59.7836	5.65525			0.5974	84.8845	6.44795			4.35992	98.7757	6.88665			3.95674	99.8425	6.92034			4.36693	100.511	6.94145
0.813	0.61315	87.2277	6.52196			1.15246	60.1297	5.66618			0.59262	84.2053	6.42651			4.36003	98.7782	6.88673			3.95816	99.8784	6.92147			4.3657	100.483	6.94055
0.814	0.60713	86.3713	6.49491			1.15785	60.411	5.67507			0.58884	83.6682	6.40954			4.36079	98.7954	6.88727			3.96079	99.9447	6.92357			4.3629	100.418	6.93852
0.815	0.60361	85.8706	6.4791			1.1599	60.5182	5.67845			0.59016	83.8558	6.41547			4.36112	98.8029	6.88751			3.96342	100.011	6.92566			4.35962	100.343	6.93613
0.816	0.60504	86.074	6.48552			1.1591	60.4765	5.67714			0.59625	84.7211	6.44279			4.36178	98.8178	6.88798			3.96392	100.024	6.92606			4.35723	100.288	6.9344
0.817	0.60559	86.1522	6.48799			1.15809	60.4238	5.67547			0.60323	85.7129	6.47412			4.36014	98.7807	6.88681			3.96255	99.9891	6.92497			4.35657	100.273	6.93392
0.818	0.60504	86.074	6.48552			1.16027	60.5375	5.67906			0.60734	86.2969	6.49256			4.35696	98.7086	6.88453			3.96112	99.9531	6.92383			4.35805	100.307	6.93499
0.819	0.60844	86.5577	6.5008			1.16087	60.569	5.68006			0.60948	86.6009	6.50216			4.35356	98.6316	6.8821			3.95975	99.9185	6.92274			4.3606	100.365	6.93685
0.82	0.61479	87.4611	6.52932			1.1585	60.445	5.67614			0.60915	86.554	6.50068			4.34994	98.5496	6.87951			3.95822	99.8799	6.92152			4.36266	100.413	6.93834
0.821	0.61874	88.023	6.54707			1.15237	60.1252	5.66604			0.60726	86.2855	6.4922			4.34775	98.5	6.87794			3.95712	99.8521	6.92064			4.36331	100.428	6.93882
0.822	0.61863	88.0073	6.54658			1.14165	59.5659	5.64838			0.60306	85.6887	6.47335			4.34512	98.4404	6.87606			3.95838	99.8839	6.92165			4.36397	100.443	6.9393
0.823	0.6183	87.9604	6.54509			1.13072	58.9957	5.63037			0.59756	84.9072	6.44867			4.34029	98.331	6.8726			3.96057	99.9392	6.92339			4.36447	100.454	6.93966
0.824	0.61765	87.8679	6.54217			1.13045	58.9815	5.62992			0.59345	84.3232	6.43023			4.33657	98.2467	6.86994			3.96266	99.9919	6.92506			4.36562	100.481	6.9405
0.825	0.61512	87.508	6.53081			1.14356	59.6654	5.65152			0.5964	84.7424	6.44347			4.33547	98.2218	6.86915			3.96408	100.028	6.92619			4.36767	100.528	6.94199
0.826	0.61162	87.0101	6.51508			1.15716	60.375	5.67393			0.6057	86.0638	6.4852			4.33657	98.2467	6.86994			3.96512	100.054	6.92702			4.36627	100.496	6.94097
0.827	0.61205	87.0713	6.51701			1.15999	60.5227	5.6786			0.61524	87.4194	6.52801			4.33964	98.3163	6.87214			3.96501	100.051	6.92693			4.36266	100.413	6.93834
0.828	0.61655	87.7114	6.53723			1.15472	60.2479	5.66992			0.61852	87.8854	6.54273			4.346	98.4603	6.87669			3.9637	100.018	6.92589			4.36011	100.354	6.93649
0.829	0.61973	88.1638	6.55152			1.14591	59.7881	5.6554			0.61384	87.2204	6.52173			4.35257	98.6092	6.88139			3.96205	99.9765	6.92457			4.35937	100.337	6.93595
0.83	0.6183	87.9604	6.54509			1.13922	59.4394	5.64438			0.60233	85.585	6.47008			4.35476	98.6588	6.88296			3.96216	99.9793	6.92466			4.35814	100.309	6.93506
0.831	0.61271	87.1652	6.51998			1.13804	59.3777	5.64244			0.59106	83.9836	6.41951			4.35268	98.6117	6.88147			3.96452	100.039	6.92654			4.35641	100.269	6.9338
0.832	0.60592	86.1992	6.48947			1.14331	59.6526	5.65112			0.58038	82.4661	6.37158			4.34731	98.49	6.87763			3.96649	100.089	6.92811			4.35592	100.258	6.93345
0.833	0.60054	85.4338	6.4653			1.15044	60.0244	5.66286			0.57577	81.8111	6.35089			4.34446	98.4255	6.87559			3.96693	100.1	6.92846			4.3569	100.28	6.93416
0.834	0.59638	84.842	6.44661			1.15178	60.0944	5.66507			0.58071	82.513	6.37306			4.34621	98.4651	6.87684			3.96567	100.068	6.92746			4.35937	100.337	6.93595
0.835	0.59529	84.687	6.44172			1.1463	59.8086	5.65604			0.59156	84.0547	6.42175			4.35027	98.5571	6.87974			3.96211	99.978	6.92462			4.362	100.397	6.93786
0.836	0.59441	84.5618	6.43776			1.13834	59.3932	5.64292			0.60652	86.1803	6.48888			4.35487	98.6613	6.88303			3.95854	99.888	6.92177			4.3634	100.43	6.93888
0.837	0.58959	83.8761	6.41611			1.13708	59.3277	5.64085			0.614	87.2432	6.52244			4.36189	98.8203	6.88806			3.95701	99.8494	6.92055			4.36331	100.428	6.93882
0.838	0.58476	83.1889	6.39441			1.13865	59.4092	5.64343			0.61309	87.1139	6.51836			4.36902	98.9819	6.89316			3.95844	99.8854	6.92169			4.36175	100.392	6.93768
0.839	0.58597	83.3611	6.39984			1.13894	59.4246	5.64392			0.60907	86.5427	6.50032			4.37318	99.0761	6.89613			3.96233	99.9836	6.92479			4.35888	100.326	6.9356
0.84	0.59386	84.4835	6.43529			1.14174	59.5704	5.64852			0.60118	85.4216	6.46492			4.37219	99.0537	6.89543			3.96556	100.065	6.92737			4.35797	100.305	6.93494
0.841	0.60383	85.9019	6.48008			1.14768	59.8806	5.65832			0.59378	84.3701	6.43171			4.36671	98.9295	6.89151			3.96775	100.12	6.92911			4.36101	100.375	6.93715
0.842	0.61085	86.9005	6.51162			1.15605	60.3172	5.67211			0.59008	83.8444	6.41511			4.35838	98.7408	6.88555			3.96819	100.131	6.92946			4.36414	100.447	6.93942
0.843	0.61557	87.572	6.53283			1.16192	60.6235	5.68178			0.59181	84.0902	6.42287			4.35137	98.582	6.88053			3.96644	100.087	6.92807			4.36553	100.479	6.94043
0.844	0.61699	87.774	6.53921			1.16299	60.6794	5.68354			0.59436	84.4525	6.43431			4.34808	98.5075	6.87818			3.96381	100.021	6.92597			4.36405	100.445	6.93936
0.845	0.61436	87.3999	6.52739			1.16404	60.734	5.68527			0.59584	84.6628	6.44095			4.34852	98.5174	6.87849			3.96183	99.971	6.9244			4.36151	100.386	6.93751
0.846	0.60954	86.7142	6.50574			1.16384	60.7237	5.68494			0.59978	85.2227	6.45863			4.35202	98.5967	6.881			3.96085	99.9463	6.92361			4.36027	100.358	6.93661
0.847	0.60669	86.3087	6.49293			1.1671	60.8939	5.69032			0.6043	85.8649	6.47892			4.35707	98.7111	6.88461			3.96041	99.9351	6.92326			4.36077	100.369	6.93697
0.848	0.60756	86.4325	6.49684			1.1737	61.2381	5.70119			0.60545	86.0283	6.48408			4.36134	98.8079	6.88766			3.95981	99.92	6.92279			4.36208	100.399	6.93792
0.849	0.60647	86.2774	6.49195			1.17909	61.5193	5.71007			0.6048	85.9359	6.48116			4.36595	98.9123	6.89096			3.9592	99.9046	6.9223			4.36331	100.428	6.93882
0.85	0.60723	86.3856	6.49536			1.1791	61.52	5.71009			0.60455	85.9004	6.48004			4.37	99.0041	6.89386			3.95904	99.9006	6.92217			4.3634	100.43	6.93888
0.851	0.60953	86.7128	6.50569			1.17391	61.249	5.70153			0.60668	86.2031	6.4896			4.37197	99.0487	6.89527			3.95838	99.8839	6.92165			4.36315	100.424	6.9387
0.852	0.61096	86.9162	6.51212			1.16767	60.9234	5.69125			0.61112	86.834	6.50952			4.37351	99.0836	6.89637			3.95761	99.8645	6.92103			4.36274	100.415	6.9384
0.853	0.6115	86.993	6.51454			1.16443	60.7545	5.68592			0.61351	87.1735	6.52024			4.37263	99.0637	6.89574			3.958	99.8743	6.92134			4.36249	100.409	6.93822
0.854	0.61151	86.9944	6.51459			1.16402	60.7333	5.68525			0.6103	86.7174	6.50584			4.37077	99.0215	6.89441			3.95915	99.9034	6.92226			4.36192	100.396	6.93781
0.855	0.61436	87.3999	6.52739			1.16343	60.7025	5.68427			0.60603	86.1107	6.48668			4.3688	98.9769	6.893			3.96129	99.9574	6.92397			4.35986	100.348	6.93631
0.856	0.61567	87.5862	6.53328			1.161	60.5754	5.68026			0.60117	85.4202	6.46487			4.36682	98.932	6.89158			3.96381	100.021	6.92597			4.35723	100.288	6.9344
0.857	0.61655	87.7114	6.53723			1.15836	60.438	5.67592			0.59559	84.6273	6.43983			4.36375	98.8625	6.88939			3.96583	100.072	6.92758			4.35518	100.241	6.93291
0.858	0.61633	87.6801	6.53624			1.15954	60.4996	5.67787			0.59024	83.8671	6.41583			4.36025	98.7832	6.88688			3.96583	100.072	6.92758			4.3555	100.248	6.93314
0.859	0.61052	86.8536	6.51014			1.16204	60.63	5.68198			0.58679	83.3769	6.40034			4.35772	98.7259	6.88507			3.96397	100.025	6.9261			4.3569	100.28	6.93416
0.86	0.60219	85.6686	6.47272			1.16412	60.7385	5.68541			0.58687	83.3883	6.4007			4.35805	98.7333	6.88531			3.96079	99.9447	6.92357			4.35633	100.267	6.93374
0.861	0.59714	84.9501	6.45003			1.16469	60.768	5.68634			0.59312	84.2763	6.42875			4.35992	98.7757	6.88665			3.95723	99.8549	6.92073			4.35493	100.235	6.93273
0.862	0.59573	84.7495	6.44369			1.16492	60.7802	5.68673			0.60093	85.3861	6.46379			4.36167	98.8153	6.8879			3.95427	99.7802	6.91837			4.35361	100.204	6.93177
0.863	0.59528	84.6855	6.44167			1.16638	60.856	5.68912			0.60513	85.9828	6.48264			4.36057	98.7904	6.88711			3.95367	99.7651	6.91789			4.35476	100.231	6.9326
0.864	0.59364	84.4522	6.4343			1.16607	60.8399	5.68861			0.60709	86.2613	6.49144			4.35926	98.7607	6.88618			3.95531	99.8065	6.9192			4.35583	100.255	6.93338
0.865	0.59177	84.1862	6.4259			1.15913	60.4778	5.67718			0.60668	86.2031	6.4896			4.35761	98.7234	6.885			3.95871	99.8923	6.92191			4.35715	100.286	6.93434
0.866	0.59495	84.6386	6.44019			1.14683	59.8362	5.65692			0.60381	85.7953	6.47672			4.35696	98.7086	6.88453			3.9615	99.9627	6.92413			4.35912	100.331	6.93577
0.867	0.59901	85.2162	6.45843			1.13905	59.4304	5.6441			0.59928	85.1516	6.45639			4.35761	98.7234	6.885			3.96326	100.007	6.92553			4.36118	100.379	6.93727
0.868	0.60164	85.5903	6.47025			1.13695	59.3206	5.64063			0.59723	84.8603	6.44719			4.36101	98.8004	6.88743			3.96507	100.053	6.92698			4.36356	100.433	6.939
0.869	0.60569	86.1665	6.48844			1.14156	59.5614	5.64824			0.59666	84.7793	6.44463			4.36375	98.8625	6.88939			3.9666	100.091	6.9282			4.36537	100.475	6.94031
0.87	0.60811	86.5107	6.49931			1.14825	59.9101	5.65925			0.59789	84.9541	6.45015			4.36584	98.9098	6.89088			3.96688	100.098	6.92842			4.36496	100.466	6.94002
0.871	0.60734	86.4012	6.49585			1.15173	60.0918	5.66499			0.6034	85.737	6.47488			4.36617	98.9173	6.89112			3.966	100.076	6.92772			4.36455	100.456	6.93972
0.872	0.60624	86.2447	6.49091			1.1535	60.1843	5.66791			0.6048	85.9359	6.48116			4.36408	98.8699	6.88962			3.9649	100.048	6.92684			4.36471	100.46	6.93983
0.873	0.60515	86.0897	6.48601			1.15311	60.1638	5.66726			0.59789	84.9541	6.45015			4.36123	98.8054	6.88759			3.96298	100	6.92531			4.36389	100.441	6.93924
0.874	0.6034	85.8407	6.47815			1.15198	60.1047	5.66539			0.59131	84.0192	6.42063			4.35893	98.7533	6.88594			3.95964	99.9157	6.92265			4.36159	100.388	6.93757
0.875	0.59945	85.2788	6.46041			1.15166	60.088	5.66487			0.58728	83.4465	6.40254			4.35696	98.7086	6.88453			3.9552	99.8037	6.91911			4.35937	100.337	6.93595
0.876	0.59517	84.6699	6.44118			1.15318	60.1676	5.66738			0.58597	83.2604	6.39666			4.35455	98.654	6.88281			3.95367	99.7651	6.91789			4.35822	100.31	6.93512
0.877	0.5966	84.8733	6.4476			1.15744	60.3898	5.6744			0.58761	83.4934	6.40402			4.35115	98.577	6.88037			3.95542	99.8092	6.91929			4.35822	100.31	6.93512
0.878	0.60416	85.9488	6.48157			1.16132	60.5921	5.68079			0.58934	83.7392	6.41179			4.34808	98.5075	6.87818			3.95772	99.8673	6.92112			4.36003	100.352	6.93643
0.879	0.61074	86.8849	6.51113			1.16107	60.5792	5.68038			0.59378	84.3701	6.43171			4.34906	98.5297	6.87888			3.95876	99.8935	6.92195			4.36258	100.411	6.93829
0.88	0.61074	86.8849	6.51113			1.15796	60.4168	5.67525			0.60043	85.315	6.46155			4.35224	98.6017	6.88115			3.95926	99.9061	6.92235			4.36331	100.428	6.93882
0.881	0.60647	86.2774	6.49195			1.15449	60.2357	5.66953			0.60677	86.2159	6.49			4.35586	98.6837	6.88374			3.95926	99.9061	6.92235			4.36249	100.409	6.93822
0.882	0.60351	85.8563	6.47865			1.14922	59.9608	5.66085			0.6089	86.5185	6.49956			4.36025	98.7832	6.88688			3.95811	99.8771	6.92143			4.36225	100.403	6.93805
0.883	0.60197	85.6373	6.47173			1.14391	59.6841	5.65211			0.60414	85.8422	6.4782			4.36682	98.932	6.89158			3.95635	99.8327	6.92003			4.36241	100.407	6.93816
0.884	0.60395	85.9189	6.48062			1.14239	59.6044	5.6496			0.59698	84.8248	6.44607			4.37373	99.0886	6.89653			3.95454	99.787	6.91859			4.36241	100.407	6.93816
0.885	0.60548	86.1366	6.4875			1.15088	60.0475	5.66359			0.59263	84.2067	6.42655			4.37702	99.1631	6.89888			3.95323	99.754	6.91754			4.36307	100.422	6.93864
0.886	0.6079	86.4809	6.49837			1.16391	60.7276	5.68506			0.59181	84.0902	6.42287			4.37614	99.1432	6.89825			3.95208	99.725	6.91663			4.36397	100.443	6.9393
0.887	0.60822	86.5264	6.49981			1.1706	61.0763	5.69608			0.59484	84.5207	6.43647			4.37263	99.0637	6.89574			3.95164	99.7139	6.91628			4.36331	100.428	6.93882
0.888	0.6034	85.8407	6.47815			1.16901	60.9934	5.69346			0.5969	84.8134	6.44571			4.36967	98.9966	6.89362			3.95323	99.754	6.91754			4.36118	100.379	6.93727
0.889	0.59627	84.8264	6.44612			1.16566	60.8188	5.68794			0.59362	84.3474	6.43099			4.36781	98.9545	6.89229			3.95597	99.8231	6.91973			4.35962	100.343	6.93613
0.89	0.58937	83.8448	6.41512			1.16071	60.5606	5.67979			0.58655	83.3428	6.39927			4.36759	98.9495	6.89214			3.95854	99.888	6.92177			4.36044	100.362	6.93673
0.891	0.58651	83.4379	6.40227			1.15484	60.2543	5.67012			0.5812	82.5826	6.37526			4.36814	98.9619	6.89253			3.95953	99.9129	6.92256			4.36159	100.388	6.93757
0.892	0.58794	83.6413	6.4087			1.15113	60.0604	5.66399			0.58235	82.746	6.38042			4.36781	98.9545	6.89229			3.95997	99.924	6.92291			4.36192	100.396	6.93781
0.893	0.59079	84.0468	6.4215			1.14943	59.9717	5.6612			0.58819	83.5758	6.40663			4.36463	98.8824	6.89002			3.96139	99.9599	6.92404			4.36068	100.367	6.93691
0.894	0.59846	85.1379	6.45596			1.1489	59.9441	5.66032			0.59673	84.7893	6.44495			4.35926	98.7607	6.88618			3.96244	99.9864	6.92488			4.3592	100.333	6.93583
0.895	0.60526	86.1053	6.48651			1.14796	59.8953	5.65878			0.60365	85.7725	6.476			4.35564	98.6787	6.88359			3.9632	100.006	6.92549			4.35978	100.346	6.93625
0.896	0.60713	86.3713	6.49491			1.14655	59.8215	5.65645			0.60372	85.7825	6.47631			4.35674	98.7037	6.88437			3.96364	100.017	6.92584			4.36159	100.388	6.93757
0.897	0.61009	86.7924	6.50821			1.14489	59.7348	5.65371			0.59995	85.2468	6.4594			4.36079	98.7954	6.88727			3.96249	99.9876	6.92492			4.36216	100.401	6.93798
0.898	0.62116	88.3673	6.55794			1.14561	59.7727	5.65491			0.59625	84.7211	6.44279			4.3631	98.8477	6.88892			3.96085	99.9463	6.92361			4.36126	100.38	6.93733
0.899	0.63212	89.9265	6.60718			1.15056	60.0308	5.66306			0.5946	84.4866	6.43539			4.36178	98.8178	6.88798			3.95948	99.9117	6.92252			4.35945	100.339	6.93601
0.9	0.6364	90.5353	6.62641			1.15518	60.2716	5.67067			0.59279	84.2294	6.42727			4.35794	98.7308	6.88523			3.95789	99.8716	6.92126			4.35855	100.318	6.93536
0.901	0.63311	90.0673	6.61163			1.15813	60.4258	5.67553			0.58811	83.5645	6.40627			4.35608	98.6887	6.8839			3.95761	99.8645	6.92103			4.36044	100.362	6.93673
0.902	0.6285	89.4115	6.59092			1.16153	60.603	5.68113			0.58507	83.1325	6.39263			4.35685	98.7062	6.88445			3.95827	99.8812	6.92156			4.36422	100.449	6.93948
0.903	0.62992	89.6135	6.5973			1.1616	60.6068	5.68125			0.58481	83.0956	6.39146			4.35992	98.7757	6.88665			3.96019	99.9296	6.92309			4.36734	100.52	6.94175
0.904	0.62773	89.3019	6.58746			1.1561	60.3198	5.67219			0.58752	83.4806	6.40362			4.3643	98.8749	6.88978			3.96107	99.9518	6.92379			4.36882	100.554	6.94282
0.905	0.62171	88.4455	6.56041			1.14598	59.7919	5.65552			0.59066	83.9268	6.41771			4.36584	98.9098	6.89088			3.96046	99.9364	6.9233			4.3703	100.589	6.9439
0.906	0.6148	87.4625	6.52937			1.13824	59.388	5.64276			0.59633	84.7324	6.44315			4.36364	98.86	6.88931			3.95931	99.9074	6.92239			4.37219	100.632	6.94527
0.907	0.61217	87.0883	6.51755			1.13638	59.2911	5.6397			0.60488	85.9473	6.48152			4.362	98.8228	6.88814			3.95805	99.8756	6.92138			4.37302	100.651	6.94588
0.908	0.61392	87.3373	6.52542			1.1357	59.2557	5.63858			0.61211	86.9746	6.51396			4.36299	98.8453	6.88884			3.95772	99.8673	6.92112			4.37228	100.634	6.94534
0.909	0.6182	87.9462	6.54464			1.13383	59.1581	5.6355			0.61474	87.3483	6.52576			4.36496	98.8899	6.89025			3.95816	99.8784	6.92147			4.37121	100.609	6.94456
0.91	0.62204	88.4925	6.5619			1.13194	59.0592	5.63238			0.61409	87.256	6.52285			4.36595	98.9123	6.89096			3.96002	99.9253	6.92295			4.36825	100.541	6.94241
0.911	0.62335	88.6788	6.56778			1.1342	59.1774	5.63611			0.61236	87.0101	6.51508			4.36353	98.8575	6.88923			3.96057	99.9392	6.92339			4.36405	100.445	6.93936
0.912	0.62433	88.8182	6.57218			1.13918	59.4368	5.6443			0.6094	86.5896	6.5018			4.36003	98.7782	6.88673			3.9597	99.9172	6.9227			4.3611	100.377	6.93721
0.913	0.62521	88.9434	6.57614			1.14574	59.7791	5.65511			0.60718	86.2741	6.49184			4.3586	98.7458	6.8857			3.9586	99.8895	6.92182			4.36068	100.367	6.93691
0.914	0.62543	88.9747	6.57713			1.15488	60.2562	5.67018			0.60767	86.3437	6.49404			4.35926	98.7607	6.88618			3.95767	99.866	6.92108			4.362	100.397	6.93786
0.915	0.62368	88.7258	6.56926			1.1622	60.6383	5.68225			0.60972	86.635	6.50324			4.35805	98.7333	6.88531			3.95811	99.8771	6.92143			4.36455	100.456	6.93972
0.916	0.62017	88.2264	6.5535			1.16625	60.8496	5.68892			0.61285	87.0798	6.51728			4.35674	98.7037	6.88437			3.95887	99.8963	6.92204			4.36496	100.466	6.94002
0.917	0.61491	87.4781	6.52986			1.16432	60.7488	5.68573			0.61302	87.1039	6.51805			4.35608	98.6887	6.8839			3.95915	99.9034	6.92226			4.36414	100.447	6.93942
0.918	0.61063	86.8692	6.51063			1.15605	60.3172	5.67211			0.61071	86.7757	6.50768			4.3563	98.6937	6.88406			3.95822	99.8799	6.92152			4.36233	100.405	6.9381
0.919	0.61041	86.8379	6.50965			1.1465	59.8189	5.65637			0.60816	86.4134	6.49624			4.35608	98.6887	6.8839			3.95706	99.8506	6.92059			4.36151	100.386	6.93751
0.92	0.61282	87.1808	6.52047			1.14048	59.5049	5.64645			0.60594	86.0979	6.48628			4.35696	98.7086	6.88453			3.95624	99.8299	6.91994			4.3606	100.365	6.93685
0.921	0.61568	87.5877	6.53332			1.13602	59.2724	5.63911			0.60282	85.6546	6.47228			4.35882	98.7508	6.88586			3.95679	99.8438	6.92038			4.35846	100.316	6.93529
0.922	0.61918	88.0856	6.54905			1.13298	59.1138	5.6341			0.59855	85.0479	6.45311			4.36299	98.8453	6.88884			3.95767	99.866	6.92108			4.35559	100.25	6.93321
0.923	0.6239	88.7571	6.57025			1.1321	59.0676	5.63264			0.59501	84.5449	6.43723			4.36649	98.9245	6.89135			3.95822	99.8799	6.92152			4.35328	100.197	6.93153
0.924	0.62774	89.3033	6.5875			1.1338	59.1562	5.63544			0.59041	83.8913	6.41659			4.36891	98.9794	6.89308			3.95756	99.8632	6.92099			4.3523	100.174	6.93081
0.925	0.62839	89.3958	6.59043			1.13634	59.2891	5.63964			0.59041	83.8913	6.41659			4.36945	98.9916	6.89347			3.95553	99.812	6.91938			4.35353	100.203	6.93171
0.926	0.62346	88.6945	6.56828			1.14226	59.598	5.64939			0.59361	84.346	6.43095			4.36715	98.9395	6.89182			3.95367	99.7651	6.91789			4.3546	100.227	6.93249
0.927	0.61775	87.8822	6.54262			1.14788	59.8908	5.65864			0.5988	85.0834	6.45424			4.36375	98.8625	6.88939			3.95394	99.7719	6.91811			4.35501	100.237	6.93278
0.928	0.61161	87.0087	6.51504			1.15254	60.1342	5.66633			0.60183	85.5139	6.46783			4.36068	98.7929	6.88719			3.95679	99.8438	6.92038			4.35592	100.258	6.93345
0.929	0.60307	85.7937	6.47667			1.15424	60.2228	5.66912			0.60241	85.5964	6.47044			4.35794	98.7308	6.88523			3.96019	99.9296	6.92309			4.35633	100.267	6.93374
0.93	0.59934	85.2631	6.45991			1.15279	60.1471	5.66673			0.59945	85.1758	6.45715			4.35356	98.6316	6.8821			3.96112	99.9531	6.92383			4.35731	100.29	6.93446
0.931	0.59792	85.0611	6.45353			1.15093	60.0501	5.66367			0.59534	84.5918	6.43871			4.34731	98.49	6.87763			3.95882	99.895	6.922			4.35945	100.339	6.93601
0.932	0.59748	84.9985	6.45156			1.15104	60.0559	5.66385			0.59082	83.9495	6.41843			4.34139	98.3559	6.87339			3.95443	99.7843	6.9185			4.36274	100.415	6.9384
0.933	0.60033	85.404	6.46436			1.15602	60.3159	5.67207			0.58671	83.3655	6.39999			4.33843	98.2888	6.87127			3.95076	99.6916	6.91557			4.36488	100.464	6.93996
0.934	0.60581	86.1835	6.48898			1.16286	60.6723	5.68332			0.58613	83.2831	6.39738			4.34139	98.3559	6.87339			3.9495	99.6599	6.91457			4.36496	100.466	6.94002
0.935	0.61074	86.8849	6.51113			1.1697	61.0294	5.6946			0.59188	84.1001	6.42318			4.34709	98.485	6.87747			3.95153	99.7111	6.91619			4.36266	100.413	6.93834
0.936	0.61348	87.2747	6.52344			1.17633	61.3755	5.70553			0.59748	84.8958	6.44831			4.3518	98.5917	6.88084			3.95515	99.8024	6.91907			4.35929	100.335	6.9359
0.937	0.6103	86.8223	6.50915			1.1727	61.1861	5.69954			0.59583	84.6614	6.44091			4.35575	98.6812	6.88366			3.95739	99.8589	6.92086			4.35518	100.241	6.93291
0.938	0.60559	86.1522	6.48799			1.15772	60.4046	5.67486			0.5872	83.4352	6.40218			4.35948	98.7657	6.88633			3.95734	99.8577	6.92082			4.35098	100.144	6.92985
0.939	0.6	85.357	6.46288			1.1417	59.5685	5.64846			0.5784	82.1848	6.3627			4.36101	98.8004	6.88743			3.95706	99.8506	6.92059			4.3486	100.089	6.92812
0.94	0.59912	85.2318	6.45892			1.13282	59.1055	5.63384			0.5761	81.858	6.35238			4.3586	98.7458	6.8857			3.95745	99.8605	6.92091			4.34712	100.055	6.92705
0.941	0.60197	85.6373	6.47173			1.13319	59.1247	5.63445			0.57808	82.1393	6.36126			4.35411	98.6441	6.88249			3.95854	99.888	6.92177			4.34679	100.047	6.92681
0.942	0.60647	86.2774	6.49195			1.14011	59.4856	5.64584			0.58859	83.6327	6.40842			4.35093	98.572	6.88022			3.96079	99.9447	6.92357			4.34794	100.074	6.92765
0.943	0.61239	87.1196	6.51854			1.1466	59.824	5.65653			0.60307	85.6901	6.4734			4.35071	98.567	6.88006			3.96326	100.007	6.92553			4.35008	100.123	6.9292
0.944	0.61743	87.8366	6.54119			1.15254	60.1342	5.66633			0.61293	87.0911	6.51764			4.35356	98.6316	6.8821			3.96452	100.039	6.92654			4.35337	100.199	6.93159
0.945	0.61775	87.8822	6.54262			1.15209	60.1105	5.66558			0.61039	86.7302	6.50624			4.35674	98.7037	6.88437			3.96485	100.047	6.9268			4.35518	100.241	6.93291
0.946	0.61677	87.7427	6.53822			1.14724	59.8574	5.65759			0.60463	85.9118	6.4804			4.35937	98.7632	6.88625			3.96485	100.047	6.9268			4.35575	100.254	6.93332
0.947	0.61293	87.1964	6.52097			1.14057	59.5094	5.64659			0.59879	85.082	6.45419			4.36112	98.8029	6.88751			3.96457	100.04	6.92658			4.35633	100.267	6.93374
0.948	0.60701	86.3543	6.49437			1.13461	59.1986	5.63678			0.59658	84.768	6.44427			4.36101	98.8004	6.88743			3.96359	100.015	6.9258			4.35781	100.301	6.93482
0.949	0.60329	85.825	6.47766			1.13303	59.1164	5.63418			0.59641	84.7438	6.44351			4.35937	98.7632	6.88625			3.96134	99.9586	6.924			4.35797	100.305	6.93494
0.95	0.60285	85.7625	6.47568			1.13522	59.2307	5.63779			0.59558	84.6259	6.43979			4.35783	98.7284	6.88515			3.95893	99.8978	6.92208			4.35698	100.282	6.93422
0.951	0.60953	86.7128	6.50569			1.1359	59.266	5.63891			0.59271	84.2181	6.42691			4.35674	98.7037	6.88437			3.95833	99.8827	6.92161			4.35501	100.237	6.93278
0.952	0.61995	88.1951	6.55251			1.13595	59.2686	5.63899			0.58711	83.4224	6.40178			4.35772	98.7259	6.88507			3.9597	99.9172	6.9227			4.35337	100.199	6.93159
0.953	0.62291	88.6162	6.56581			1.13482	59.2095	5.63712			0.58326	82.8753	6.3845			4.36068	98.7929	6.88719			3.96035	99.9336	6.92322			4.35213	100.17	6.93069
0.954	0.61688	87.7584	6.53871			1.12814	58.8608	5.62611			0.58556	83.2021	6.39483			4.36342	98.855	6.88915			3.96145	99.9614	6.92409			4.3509	100.142	6.9298
0.955	0.60734	86.4012	6.49585			1.11968	58.4197	5.61218			0.5937	84.3587	6.43135			4.3654	98.8999	6.89057			3.96271	99.9932	6.9251			4.35123	100.15	6.93004
0.956	0.60088	85.4822	6.46683			1.11542	58.1975	5.60516			0.60134	85.4443	6.46563			4.36638	98.9221	6.89127			3.96419	100.031	6.92628			4.35361	100.204	6.93177
0.957	0.59945	85.2788	6.46041			1.12041	58.4575	5.61338			0.60644	86.169	6.48852			4.36573	98.9073	6.8908			3.96463	100.042	6.92663			4.3555	100.248	6.93314
0.958	0.6	85.357	6.46288			1.13295	59.1119	5.63404			0.60865	86.483	6.49844			4.36167	98.8153	6.8879			3.96435	100.035	6.9264			4.35731	100.29	6.93446
0.959	0.60351	85.8563	6.47865			1.14631	59.8093	5.65606			0.61187	86.9405	6.51289			4.35696	98.7086	6.88453			3.96337	100.01	6.92562			4.35978	100.346	6.93625
0.96	0.60954	86.7142	6.50574			1.15367	60.1933	5.66819			0.61186	86.9391	6.51284			4.35345	98.6291	6.88202			3.96189	99.9725	6.92444			4.36282	100.416	6.93846
0.961	0.61206	87.0727	6.51706			1.1538	60.1997	5.66839			0.60652	86.1803	6.48888			4.35323	98.6241	6.88186			3.96019	99.9296	6.92309			4.36479	100.462	6.93989
0.962	0.61085	86.9005	6.51162			1.14994	59.9987	5.66205			0.59912	85.1289	6.45567			4.35455	98.654	6.88281			3.95893	99.8978	6.92208			4.36553	100.479	6.94043
0.963	0.60975	86.7441	6.50668			1.14857	59.9268	5.65978			0.59649	84.7552	6.44387			4.35608	98.6887	6.8839			3.95761	99.8645	6.92103			4.36479	100.462	6.93989
0.964	0.60855	86.5733	6.50129			1.15258	60.1361	5.66639			0.59682	84.8021	6.44535			4.35531	98.6713	6.88335			3.95635	99.8327	6.92003			4.36381	100.439	6.93918
0.965	0.60515	86.0897	6.48601			1.15671	60.3519	5.6732			0.59904	85.1175	6.45531			4.35444	98.6516	6.88273			3.95674	99.8425	6.92034			4.36373	100.437	6.93912
0.966	0.60296	85.7781	6.47618			1.15716	60.375	5.67393			0.60257	85.6191	6.47115			4.35476	98.6588	6.88296			3.95871	99.8923	6.92191			4.36496	100.466	6.94002
0.967	0.60372	85.8862	6.47959			1.15339	60.1785	5.66773			0.60636	86.1576	6.48816			4.3574	98.7186	6.88484			3.96244	99.9864	6.92488			4.36652	100.502	6.94115
0.968	0.60789	86.4795	6.49832			1.14708	59.8491	5.65732			0.60742	86.3082	6.49292			4.36123	98.8054	6.88759			3.96551	100.064	6.92733			4.36874	100.553	6.94276
0.969	0.61129	86.9631	6.5136			1.13813	59.3822	5.64258			0.60389	85.8066	6.47708			4.3643	98.8749	6.88978			3.96479	100.046	6.92675			4.36726	100.519	6.94169
0.97	0.60898	86.6345	6.50322			1.13092	59.0059	5.63069			0.60076	85.3619	6.46303			4.36518	98.8949	6.89041			3.96156	99.9642	6.92418			4.3634	100.43	6.93888
0.971	0.60559	86.1522	6.48799			1.12587	58.7427	5.62238			0.60159	85.4798	6.46676			4.36288	98.8428	6.88877			3.95756	99.8632	6.92099			4.35953	100.341	6.93607
0.972	0.60461	86.0128	6.48359			1.12352	58.62	5.61851			0.60553	86.0397	6.48444			4.35772	98.7259	6.88507			3.9535	99.7608	6.91776			4.35592	100.258	6.93345
0.973	0.60416	85.9488	6.48157			1.12647	58.7741	5.62337			0.60964	86.6237	6.50288			4.35279	98.6142	6.88155			3.94923	99.653	6.91435			4.35304	100.191	6.93135
0.974	0.60099	85.4978	6.46732			1.13356	59.144	5.63505			0.61631	87.5714	6.53281			4.35115	98.577	6.88037			3.94736	99.6059	6.91286			4.35033	100.129	6.92938
0.975	0.59824	85.1066	6.45497			1.14258	59.6147	5.64992			0.62345	88.5859	6.56485			4.35334	98.6266	6.88194			3.94945	99.6586	6.91453			4.34885	100.095	6.92831
0.976	0.60154	85.5761	6.4698			1.14959	59.9801	5.66146			0.62667	89.0435	6.5793			4.35586	98.6837	6.88374			3.95405	99.7747	6.9182			4.34942	100.108	6.92872
0.977	0.60756	86.4325	6.49684			1.14857	59.9268	5.65978			0.62428	88.7039	6.56857			4.35696	98.7086	6.88453			3.95975	99.9185	6.92274			4.35123	100.15	6.93004
0.978	0.60779	86.4652	6.49788			1.14522	59.7521	5.65426			0.61975	88.0602	6.54825			4.35586	98.6837	6.88374			3.96496	100.05	6.92689			4.35222	100.172	6.93076
0.979	0.60383	85.9019	6.48008			1.1431	59.6417	5.65077			0.61104	86.8226	6.50916			4.35498	98.6638	6.88311			3.96863	100.143	6.92981			4.35468	100.229	6.93254
0.98	0.60175	85.606	6.47074			1.14308	59.6404	5.65073			0.60307	85.6901	6.4734			4.35476	98.6588	6.88296			3.97027	100.184	6.93112			4.35888	100.326	6.9356
0.981	0.6	85.357	6.46288			1.14489	59.7348	5.65371			0.59855	85.0479	6.45311			4.35498	98.6638	6.88311			3.9689	100.149	6.93003			4.36208	100.399	6.93792
0.982	0.59748	84.9985	6.45156			1.1434	59.6571	5.65126			0.59699	84.8262	6.44611			4.35707	98.7111	6.88461			3.96562	100.067	6.92742			4.36348	100.432	6.93894
0.983	0.59452	84.5774	6.43826			1.14448	59.7136	5.65304			0.59641	84.7438	6.44351			4.3563	98.6937	6.88406			3.9632	100.006	6.92549			4.36471	100.46	6.93983
0.984	0.59529	84.687	6.44172			1.1497	59.9859	5.66164			0.59493	84.5335	6.43687			4.35279	98.6142	6.88155			3.96145	99.9614	6.92409			4.36488	100.464	6.93996
0.985	0.60132	85.5448	6.46881			1.14971	59.9865	5.66166			0.59583	84.6614	6.44091			4.34841	98.5149	6.87841			3.95953	99.9129	6.92256			4.36356	100.433	6.939
0.986	0.60964	86.7284	6.50619			1.14165	59.5659	5.64838			0.59706	84.8362	6.44643			4.34797	98.505	6.8781			3.95674	99.8425	6.92034			4.36118	100.379	6.93727
0.987	0.61809	87.9305	6.54415			1.13599	59.2705	5.63905			0.59493	84.5335	6.43687			4.35082	98.5695	6.88014			3.95394	99.7719	6.91811			4.35888	100.326	6.9356
0.988	0.6251	88.9278	6.57564			1.13748	59.3482	5.6415			0.59353	84.3346	6.43059			4.35487	98.6613	6.88303			3.95301	99.7484	6.91737			4.35781	100.301	6.93482
0.989	0.63168	89.8639	6.60521			1.13785	59.3675	5.64211			0.59526	84.5804	6.43835			4.35751	98.7211	6.88492			3.95372	99.7663	6.91793			4.35756	100.295	6.93464
0.99	0.63749	90.6904	6.63131			1.13367	59.1498	5.63524			0.59945	85.1758	6.45715			4.35805	98.7333	6.88531			3.95504	99.7996	6.91898			4.35814	100.309	6.93506
0.991	0.64099	91.1883	6.64703			1.12923	58.918	5.62792			0.60118	85.4216	6.46492			4.35586	98.6837	6.88374			3.95542	99.8092	6.91929			4.35953	100.341	6.93607
0.992	0.63792	90.7516	6.63324			1.12891	58.9013	5.62739			0.5983	85.0124	6.45199			4.35213	98.5992	6.88107			3.95558	99.8133	6.91941			4.36052	100.363	6.93679
0.993	0.62938	89.5367	6.59487			1.13274	59.101	5.6337			0.59772	84.9299	6.44939			4.34852	98.5174	6.87849			3.9563	99.8314	6.91999			4.36036	100.36	6.93667
0.994	0.62017	88.2264	6.5535			1.13781	59.3655	5.64205			0.59723	84.8603	6.44719			4.34753	98.495	6.87778			3.95679	99.8438	6.92038			4.35896	100.328	6.93566
0.995	0.61294	87.1979	6.52101			1.14368	59.6719	5.65172			0.59287	84.2408	6.42763			4.34906	98.5297	6.87888			3.95569	99.816	6.9195			4.35748	100.293	6.93458
0.996	0.61151	86.9944	6.51459			1.14683	59.8362	5.65692			0.58942	83.7506	6.41215			4.35038	98.5596	6.87982			3.95504	99.7996	6.91898			4.35624	100.265	6.93368
0.997	0.61238	87.1182	6.5185			1.14978	59.9904	5.66178			0.58901	83.6923	6.41031			4.35257	98.6092	6.88139			3.95641	99.8342	6.92008			4.35633	100.267	6.93374
0.998	0.61261	87.1509	6.51953			1.1527	60.1426	5.66659			0.58794	83.5403	6.4055			4.35718	98.7136	6.88469			3.95887	99.8963	6.92204			4.35855	100.318	6.93536
0.999	0.61194	87.0556	6.51652			1.15465	60.244	5.66979			0.58022	82.4434	6.37086			4.362	98.8228	6.88814			3.95937	99.9089	6.92244			4.36167	100.39	6.93763
1	0.61107	86.9318	6.51261			1.15246	60.1297	5.66618			0.56912	80.8662	6.32105			4.3654	98.8999	6.89057			3.95811	99.8771	6.92143			4.36479	100.462	6.93989
																4.36836	98.9669	6.89269	6.98975		3.95685	99.8453	6.92043	5.42651		4.36504	100.467	6.94007	5.42685
																4.36967	98.9966	6.89362	6.99072		3.95591	99.8216	6.91968	5.4265		4.36438	100.452	6.93959	5.42684
																4.36584	98.9098	6.89088	6.99117		3.9558	99.8188	6.91959	5.4265		4.3634	100.43	6.93888	5.42683
																4.35893	98.7533	6.88594	6.99202		3.95668	99.841	6.92029	5.42651		4.36249	100.409	6.93822	5.42682
																4.35301	98.6192	6.8817	6.99278		3.9586	99.8895	6.92182	5.42654		4.36134	100.382	6.93739	5.4268
																4.35016	98.5546	6.87966	6.99299		3.96035	99.9336	6.92322	5.42656		4.36044	100.362	6.93673	5.42679
																4.35027	98.5571	6.87974	6.9929		3.9609	99.9475	6.92365	5.42657		4.35904	100.329	6.93571	5.42677
																4.35224	98.6017	6.88115	6.99323		3.96118	99.9546	6.92388	5.42657		4.35559	100.25	6.93321	5.42673
																4.35367	98.6341	6.88218	6.99399		3.962	99.9753	6.92453	5.42658		4.35074	100.138	6.92968	5.42667
																4.35323	98.6241	6.88186	6.99535		3.96172	99.9682	6.92431	5.42658		4.34704	100.053	6.92699	5.42663
																4.35148	98.5845	6.88061	6.9968		3.96079	99.9447	6.92357	5.42657		4.34572	100.023	6.92603	5.42661
																4.34983	98.5471	6.87943	6.99747		3.96096	99.949	6.9237	5.42657		4.3463	100.036	6.92645	5.42662
																4.34731	98.49	6.87763	6.99744		3.96249	99.9876	6.92492	5.42659		4.34811	100.078	6.92777	5.42664
																4.34589	98.4578	6.87661	6.99741		3.96457	100.04	6.92658	5.42662		4.35074	100.138	6.92968	5.42667
																4.34479	98.4329	6.87582	6.99719		3.96512	100.054	6.92702	5.42663		4.35419	100.218	6.93219	5.42671
																4.34643	98.4701	6.877	6.99659		3.9632	100.006	6.92549	5.4266		4.35509	100.238	6.93284	5.42672
																4.35257	98.6092	6.88139	6.99541		3.96019	99.9296	6.92309	5.42656		4.35263	100.182	6.93105	5.42669
																4.36036	98.7857	6.88696	6.99417		3.95794	99.8728	6.9213	5.42653		4.35	100.121	6.92914	5.42666
																4.36463	98.8824	6.89002	6.99365		3.95706	99.8506	6.92059	5.42652		4.35131	100.151	6.93009	5.42668
																4.36638	98.9221	6.89127	6.99408		3.95844	99.8854	6.92169	5.42654		4.356	100.259	6.9335	5.42674
																4.36737	98.9445	6.89198	6.99492		3.96118	99.9546	6.92388	5.42657		4.35986	100.348	6.93631	5.42678
																4.36726	98.942	6.8919	6.99586		3.9643	100.033	6.92636	5.42662		4.36027	100.358	6.93661	5.42679
																4.36627	98.9196	6.89119	6.99668		3.96649	100.089	6.92811	5.42664		4.35888	100.326	6.9356	5.42677
																4.36617	98.9173	6.89112	6.99719		3.96655	100.09	6.92816	5.42665		4.35682	100.278	6.9341	5.42675
																4.36704	98.937	6.89174	6.99617		3.96578	100.071	6.92754	5.42664		4.35567	100.252	6.93326	5.42673
																4.36825	98.9644	6.89261	6.99395		3.96435	100.035	6.9264	5.42662		4.35608	100.261	6.93356	5.42674
																4.36715	98.9395	6.89182	6.99172		3.96222	99.9808	6.92471	5.42659		4.35838	100.314	6.93523	5.42677
																4.36375	98.8625	6.88939	6.9905		3.95959	99.9145	6.92261	5.42655		4.36142	100.384	6.93744	5.4268
																4.36003	98.7782	6.88673	6.99099		3.95783	99.87	6.92121	5.42653		4.36373	100.437	6.93912	5.42683
																4.3586	98.7458	6.8857	6.99229		3.95668	99.841	6.92029	5.42651		4.36496	100.466	6.94002	5.42685
																4.36068	98.7929	6.88719	6.99377		3.95641	99.8342	6.92008	5.42651		4.36479	100.462	6.93989	5.42684
																4.36507	98.8924	6.89033	6.99465		3.95772	99.8673	6.92112	5.42653		4.36447	100.454	6.93966	5.42684
																4.37	99.0041	6.89386	6.99486		3.96057	99.9392	6.92339	5.42656		4.3634	100.43	6.93888	5.42683
																4.3745	99.106	6.89708	6.99501		3.96403	100.026	6.92615	5.42661		4.36258	100.411	6.93829	5.42682
																4.3768	99.1581	6.89872	6.99498		3.96627	100.083	6.92793	5.42664		4.36274	100.415	6.9384	5.42682
																4.3768	99.1581	6.89872	6.99444		3.96638	100.086	6.92802	5.42664		4.36258	100.411	6.93829	5.42682
																4.37461	99.1085	6.89716	6.9948		3.96468	100.043	6.92667	5.42662		4.3606	100.365	6.93685	5.42679
																4.37176	99.0439	6.89512	6.99595		3.96315	100.004	6.92545	5.4266		4.35863	100.32	6.93542	5.42677
																4.36945	98.9916	6.89347	6.99671		3.96211	99.978	6.92462	5.42659		4.35715	100.286	6.93434	5.42675
																4.36671	98.9295	6.89151	6.99677		3.96134	99.9586	6.924	5.42658		4.35666	100.275	6.93398	5.42674
																4.36277	98.8403	6.88869	6.99641		3.96068	99.942	6.92348	5.42657		4.35624	100.265	6.93368	5.42674
																4.35707	98.7111	6.88461	6.99595		3.95997	99.924	6.92291	5.42656		4.35633	100.267	6.93374	5.42674
																4.35191	98.5942	6.88092	6.99508		3.95767	99.866	6.92108	5.42653		4.35756	100.295	6.93464	5.42676
																4.34906	98.5297	6.87888	6.99371		3.95515	99.8024	6.91907	5.42649		4.35781	100.301	6.93482	5.42676
																4.35115	98.577	6.88037	6.99259		3.95411	99.7762	6.91824	5.42648		4.35715	100.286	6.93434	5.42675
																4.35937	98.7632	6.88625	6.99229		3.95361	99.7636	6.91784	5.42647		4.35616	100.263	6.93362	5.42674
																4.36978	98.9991	6.8937	6.99265		3.95421	99.7787	6.91832	5.42648		4.35633	100.267	6.93374	5.42674
																4.37844	99.1953	6.8999	6.99286		3.9558	99.8188	6.91959	5.4265		4.35698	100.282	6.93422	5.42675
																4.38195	99.2748	6.90241	6.99214		3.95767	99.866	6.92108	5.42653		4.35871	100.322	6.93547	5.42677
																4.38009	99.2327	6.90108	6.99053		3.95865	99.8907	6.92186	5.42654		4.35986	100.348	6.93631	5.42678
																4.3745	99.106	6.89708	6.99014		3.96068	99.942	6.92348	5.42657		4.35953	100.341	6.93607	5.42678
																4.36869	98.9744	6.89292	6.9912		3.96298	100	6.92531	5.4266		4.35863	100.32	6.93542	5.42677
																4.36704	98.937	6.89174	6.99244		3.96463	100.042	6.92663	5.42662		4.35616	100.263	6.93362	5.42674
																4.36671	98.9295	6.89151	6.99281		3.96507	100.053	6.92698	5.42663		4.35361	100.204	6.93177	5.42671
																4.36463	98.8824	6.89002	6.99268		3.96309	100.003	6.9254	5.4266		4.35148	100.155	6.93022	5.42668
																4.3609	98.7979	6.88735	6.99153		3.95997	99.924	6.92291	5.42656		4.35057	100.134	6.92956	5.42667
																4.3563	98.6937	6.88406	6.99123		3.95641	99.8342	6.92008	5.42651		4.35238	100.176	6.93087	5.42669
																4.35389	98.6391	6.88233	6.99253		3.95383	99.7691	6.91802	5.42647		4.35723	100.288	6.9344	5.42675
																4.35455	98.654	6.88281	6.9942		3.95235	99.7318	6.91684	5.42645		4.36373	100.437	6.93912	5.42683
																4.35575	98.6812	6.88366	6.99544		3.95191	99.7207	6.91649	5.42645		4.36866	100.551	6.94271	5.42689
																4.35783	98.7284	6.88515	6.99559		3.95295	99.7469	6.91732	5.42646		4.37096	100.604	6.94438	5.42692
																4.3609	98.7979	6.88735	6.99465		3.95553	99.812	6.91938	5.4265		4.37121	100.609	6.94456	5.42692
																4.3631	98.8477	6.88892	6.9938		3.95728	99.8562	6.92077	5.42652		4.36981	100.577	6.94354	5.42691
																4.36288	98.8428	6.88877	6.99359		3.95712	99.8521	6.92064	5.42652		4.36751	100.524	6.94187	5.42688
																4.35772	98.7259	6.88507	6.99417		3.95646	99.8355	6.92012	5.42651		4.36405	100.445	6.93936	5.42683
																4.35257	98.6092	6.88139	6.99517		3.9563	99.8314	6.91999	5.42651		4.36068	100.367	6.93691	5.42679
																4.34972	98.5446	6.87935	6.99559		3.95657	99.8383	6.9202	5.42651		4.3574	100.292	6.93452	5.42675
																4.34961	98.5421	6.87927	6.99514		3.95706	99.8506	6.92059	5.42652		4.35452	100.225	6.93243	5.42672
																4.35148	98.5845	6.88061	6.99471		3.95767	99.866	6.92108	5.42653		4.35411	100.216	6.93213	5.42671
																4.35367	98.6341	6.88218	6.99486		3.95849	99.8867	6.92173	5.42654		4.35534	100.244	6.93302	5.42673
																4.35707	98.7111	6.88461	6.99429		3.96013	99.9281	6.92304	5.42656		4.35674	100.276	6.93404	5.42674
																4.36244	98.8328	6.88845	6.99305		3.96013	99.9281	6.92304	5.42656		4.35772	100.299	6.93475	5.42676
																4.36825	98.9644	6.89261	6.99166		3.95975	99.9185	6.92274	5.42655		4.35888	100.326	6.9356	5.42677
																4.37428	99.101	6.89692	6.99111		3.95854	99.888	6.92177	5.42654		4.36159	100.388	6.93757	5.4268
																4.37866	99.2003	6.90006	6.99141		3.95685	99.8453	6.92043	5.42651		4.36488	100.464	6.93996	5.42685
																4.37954	99.2202	6.90069	6.99184		3.95613	99.8272	6.91985	5.4265		4.36784	100.532	6.94211	5.42688
																4.37855	99.1978	6.89998	6.99187		3.95635	99.8327	6.92003	5.42651		4.3703	100.589	6.9439	5.42691
																4.3757	99.1332	6.89794	6.99205		3.95838	99.8839	6.92165	5.42654		4.37277	100.645	6.94569	5.42694
																4.37132	99.034	6.8948	6.99256		3.96227	99.9821	6.92475	5.42659		4.37335	100.659	6.94611	5.42695
																4.36737	98.9445	6.89198	6.99286		3.96616	100.08	6.92785	5.42664		4.37154	100.617	6.9448	5.42693
																4.36441	98.8774	6.88986	6.99226		3.96709	100.104	6.92859	5.42665		4.36989	100.579	6.9436	5.42691
																4.36156	98.8129	6.88782	6.99211		3.96424	100.032	6.92632	5.42661		4.36882	100.554	6.94282	5.42689
																4.35761	98.7234	6.885	6.99283		3.96008	99.9268	6.923	5.42656		4.36808	100.537	6.94228	5.42688
																4.35367	98.6341	6.88218	6.99374		3.95668	99.841	6.92029	5.42651		4.3657	100.483	6.94055	5.42686
																4.35093	98.572	6.88022	6.99283		3.95427	99.7802	6.91837	5.42648		4.36249	100.409	6.93822	5.42682
																4.35137	98.582	6.88053	6.99087		3.954	99.7734	6.91816	5.42648		4.35994	100.35	6.93637	5.42678
																4.35312	98.6216	6.88178	6.98951		3.95509	99.8009	6.91902	5.42649		4.35781	100.301	6.93482	5.42676
																4.35564	98.6787	6.88359	6.98926		3.9558	99.8188	6.91959	5.4265		4.35485	100.233	6.93267	5.42672
																4.35882	98.7508	6.88586	6.98948		3.95569	99.816	6.9195	5.4265		4.35213	100.17	6.93069	5.42669
																4.36123	98.8054	6.88759	6.9906		3.95558	99.8133	6.91941	5.4265		4.35304	100.191	6.93135	5.4267
																4.36123	98.8054	6.88759	6.99211		3.95652	99.837	6.92016	5.42651		4.3569	100.28	6.93416	5.42675
																4.35926	98.7607	6.88618	6.99341		3.95646	99.8355	6.92012	5.42651		4.36192	100.396	6.93781	5.42681
																4.35783	98.7284	6.88515	6.9941		3.95701	99.8494	6.92055	5.42652		4.36521	100.471	6.9402	5.42685
																4.35718	98.7136	6.88469	6.99435		3.95811	99.8771	6.92143	5.42653		4.36463	100.458	6.93978	5.42684
																4.35827	98.7383	6.88547	6.99471		3.95904	99.9006	6.92217	5.42654		4.36258	100.411	6.93829	5.42682
																4.35959	98.7682	6.88641	6.99517		3.9586	99.8895	6.92182	5.42654		4.36266	100.413	6.93834	5.42682
																4.36014	98.7807	6.88681	6.99496		3.9569	99.8466	6.92047	5.42652		4.3634	100.43	6.93888	5.42683
																4.36123	98.8054	6.88759	6.99477		3.95443	99.7843	6.9185	5.42648		4.36455	100.456	6.93972	5.42684
																4.36167	98.8153	6.8879	6.99486		3.95306	99.7497	6.91741	5.42646		4.36455	100.456	6.93972	5.42684
																4.36068	98.7929	6.88719	6.99441		3.95339	99.758	6.91767	5.42647		4.36348	100.432	6.93894	5.42683
																4.3586	98.7458	6.8857	6.99326		3.95487	99.7954	6.91885	5.42649		4.36134	100.382	6.93739	5.4268
																4.35772	98.7259	6.88507	6.99172		3.95789	99.8716	6.92126	5.42653		4.36126	100.38	6.93733	5.4268
																4.35937	98.7632	6.88625	6.99065		3.96063	99.9407	6.92344	5.42657		4.36447	100.454	6.93966	5.42684
																4.36057	98.7904	6.88711	6.99035		3.96156	99.9642	6.92418	5.42658		4.36841	100.545	6.94252	5.42689
																4.3586	98.7458	6.8857	6.99011		3.95991	99.9225	6.92287	5.42656		4.3703	100.589	6.9439	5.42691
																4.35509	98.6663	6.88319	6.98996		3.95816	99.8784	6.92147	5.42653		4.36997	100.581	6.94366	5.42691
																4.35444	98.6516	6.88273	6.99023		3.95805	99.8756	6.92138	5.42653		4.36874	100.553	6.94276	5.42689
																4.35849	98.7433	6.88562	6.99135		3.95844	99.8854	6.92169	5.42654		4.36849	100.547	6.94258	5.42689
																4.36211	98.8253	6.88821	6.99265		3.95794	99.8728	6.9213	5.42653		4.36956	100.571	6.94336	5.4269
																4.36222	98.8278	6.88829	6.99353		3.95723	99.8549	6.92073	5.42652		4.37187	100.625	6.94504	5.42693
																4.36101	98.8004	6.88743	6.99362		3.95641	99.8342	6.92008	5.42651		4.37195	100.627	6.9451	5.42693
																4.3597	98.7707	6.88649	6.9935		3.95652	99.837	6.92016	5.42651		4.37063	100.596	6.94414	5.42692
																4.36057	98.7904	6.88711	6.99344		3.95745	99.8605	6.92091	5.42652		4.36965	100.574	6.94343	5.4269
																4.36353	98.8575	6.88923	6.99326		3.95827	99.8812	6.92156	5.42653		4.3694	100.568	6.94324	5.4269
																4.36606	98.9148	6.89104	6.99283		3.95761	99.8645	6.92103	5.42652		4.3703	100.589	6.9439	5.42691
																4.36682	98.932	6.89158	6.99232		3.95619	99.8287	6.9199	5.42651		4.36997	100.581	6.94366	5.42691
																4.36595	98.9123	6.89096	6.99117		3.95712	99.8521	6.92064	5.42652		4.36743	100.522	6.94181	5.42688
																4.36452	98.8799	6.88994	6.98959		3.95816	99.8784	6.92147	5.42653		4.36241	100.407	6.93816	5.42681
																4.36353	98.8575	6.88923	6.98941		3.95783	99.87	6.92121	5.42653		4.35666	100.275	6.93398	5.42674
																4.36266	98.8378	6.88861	6.99081		3.95679	99.8438	6.92038	5.42651		4.3546	100.227	6.93249	5.42672
																4.36211	98.8253	6.88821	6.99302		3.95624	99.8299	6.91994	5.42651		4.35534	100.244	6.93302	5.42673
																4.3609	98.7979	6.88735	6.99541		3.95597	99.8231	6.91973	5.4265		4.35731	100.29	6.93446	5.42675
																4.3597	98.7707	6.88649	6.99701		3.95564	99.8148	6.91946	5.4265		4.35953	100.341	6.93607	5.42678
																4.35915	98.7583	6.8861	6.99701		3.95542	99.8092	6.91929	5.4265		4.36208	100.399	6.93792	5.42681
																4.36003	98.7782	6.88673	6.99665		3.95619	99.8287	6.9199	5.42651		4.36405	100.445	6.93936	5.42683
																4.35827	98.7383	6.88547	6.99635		3.9575	99.8617	6.92094	5.42652		4.36496	100.466	6.94002	5.42685
																4.35575	98.6812	6.88366	6.99547		3.95811	99.8771	6.92143	5.42653		4.36652	100.502	6.94115	5.42687
																4.35597	98.6862	6.88382	6.99456		3.9569	99.8466	6.92047	5.42652		4.36808	100.537	6.94228	5.42688
																4.36046	98.7879	6.88703	6.99392		3.95602	99.8244	6.91977	5.4265		4.36956	100.571	6.94336	5.4269
																4.36353	98.8575	6.88923	6.99377		3.95597	99.8231	6.91973	5.4265		4.37063	100.596	6.94414	5.42692
																4.36233	98.8303	6.88837	6.99408		3.95734	99.8577	6.92082	5.42652		4.37096	100.604	6.94438	5.42692
																4.35871	98.7483	6.88578	6.99408		3.95865	99.8907	6.92186	5.42654		4.36923	100.564	6.94312	5.4269
																4.3563	98.6937	6.88406	6.9939		3.95876	99.8935	6.92195	5.42654		4.36734	100.52	6.94175	5.42688
																4.35422	98.6466	6.88257	6.99383		3.95723	99.8549	6.92073	5.42652		4.36627	100.496	6.94097	5.42686
																4.35345	98.6291	6.88202	6.99414		3.95537	99.808	6.91925	5.42649		4.36562	100.481	6.9405	5.42685
																4.35444	98.6516	6.88273	6.99465		3.95378	99.7679	6.91798	5.42647		4.36414	100.447	6.93942	5.42684
																4.35476	98.6588	6.88296	6.99498		3.95432	99.7815	6.91841	5.42648		4.36036	100.36	6.93667	5.42679
																4.35498	98.6638	6.88311	6.99477		3.95509	99.8009	6.91902	5.42649		4.35649	100.271	6.93386	5.42674
																4.35531	98.6713	6.88335	6.99444		3.95526	99.8052	6.91916	5.42649		4.35419	100.218	6.93219	5.42671
																4.35509	98.6663	6.88319	6.9941		3.95542	99.8092	6.91929	5.4265		4.35427	100.22	6.93225	5.42671
																4.35433	98.6491	6.88265	6.99471		3.95745	99.8605	6.92091	5.42652		4.35534	100.244	6.93302	5.42673
																4.3529	98.6167	6.88163	6.99517		3.9597	99.9172	6.9227	5.42655		4.35674	100.276	6.93404	5.42674
																4.35082	98.5695	6.88014	6.99562		3.95931	99.9074	6.92239	5.42655		4.35814	100.309	6.93506	5.42676
																4.35115	98.577	6.88037	6.99653		3.9563	99.8314	6.91999	5.42651		4.3592	100.333	6.93583	5.42678
																4.35378	98.6366	6.88225	6.99747		3.95334	99.7567	6.91763	5.42647		4.35929	100.335	6.9359	5.42678
																4.35729	98.7161	6.88477	6.99716		3.95263	99.7388	6.91706	5.42646		4.35929	100.335	6.9359	5.42678
																4.3609	98.7979	6.88735	6.99538		3.95356	99.7623	6.91781	5.42647		4.35945	100.339	6.93601	5.42678
																4.36233	98.8303	6.88837	6.99283		3.95449	99.7858	6.91855	5.42648		4.36027	100.358	6.93661	5.42679
																4.36079	98.7954	6.88727	6.99135		3.95569	99.816	6.9195	5.4265		4.36118	100.379	6.93727	5.4268
																4.35663	98.7012	6.88429	6.99117		3.95509	99.8009	6.91902	5.42649		4.36192	100.396	6.93781	5.42681
																4.35312	98.6216	6.88178	6.99211		3.95334	99.7567	6.91763	5.42647		4.36274	100.415	6.9384	5.42682
																4.35093	98.572	6.88022	6.99365		3.95273	99.7414	6.91714	5.42646		4.36381	100.439	6.93918	5.42683
																4.35016	98.5546	6.87966	6.9948		3.95482	99.7941	6.91881	5.42649		4.36636	100.498	6.94103	5.42686
																4.3495	98.5396	6.87919	6.99565		3.95723	99.8549	6.92073	5.42652		4.36849	100.547	6.94258	5.42689
																4.34819	98.51	6.87826	6.99562		3.95953	99.9129	6.92256	5.42655		4.36849	100.547	6.94258	5.42689
																4.34753	98.495	6.87778	6.99504		3.96052	99.9379	6.92335	5.42656		4.368	100.536	6.94223	5.42688
																4.3483	98.5124	6.87833	6.99471		3.96041	99.9351	6.92326	5.42656		4.36759	100.526	6.94193	5.42688
																4.35257	98.6092	6.88139	6.99519		3.96041	99.9351	6.92326	5.42656		4.36562	100.481	6.9405	5.42685
																4.35838	98.7408	6.88555	6.99562		3.9603	99.9324	6.92318	5.42656		4.36348	100.432	6.93894	5.42683
																4.36474	98.8849	6.8901	6.99529		3.96134	99.9586	6.924	5.42658		4.36258	100.411	6.93829	5.42682
																4.36792	98.9569	6.89237	6.99326		3.96282	99.996	6.92518	5.4266		4.36233	100.405	6.9381	5.42681
																4.3688	98.9769	6.893	6.99123		3.96392	100.024	6.92606	5.42661		4.36249	100.409	6.93822	5.42682
																4.36967	98.9966	6.89362	6.99038		3.96479	100.046	6.92675	5.42662		4.36192	100.396	6.93781	5.42681
																4.37022	99.0091	6.89402	6.99057		3.96567	100.068	6.92746	5.42663		4.36093	100.373	6.93709	5.4268
																4.37033	99.0115	6.8941	6.99166		3.96622	100.082	6.92789	5.42664		4.35986	100.348	6.93631	5.42678
																4.37143	99.0365	6.89488	6.99199		3.96496	100.05	6.92689	5.42662		4.35953	100.341	6.93607	5.42678
																4.37362	99.0861	6.89645	6.9922		3.96161	99.9654	6.92422	5.42658		4.35945	100.339	6.93601	5.42678
																4.37526	99.1232	6.89762	6.99268		3.95789	99.8716	6.92126	5.42653		4.36085	100.371	6.93703	5.4268
																4.37504	99.1183	6.89747	6.9935		3.95471	99.7913	6.91872	5.42649		4.36241	100.407	6.93816	5.42681
																4.37329	99.0786	6.89621	6.99387		3.95334	99.7567	6.91763	5.42647		4.36192	100.396	6.93781	5.42681
																4.36978	98.9991	6.8937	6.99323		3.95361	99.7636	6.91784	5.42647		4.36044	100.362	6.93673	5.42679
																4.36704	98.937	6.89174	6.99278		3.95504	99.7996	6.91898	5.42649		4.35994	100.35	6.93637	5.42678
																4.36562	98.9048	6.89073	6.99299		3.95772	99.8673	6.92112	5.42653		4.35904	100.329	6.93571	5.42677
																4.36507	98.8924	6.89033	6.99341		3.96096	99.949	6.9237	5.42657		4.35863	100.32	6.93542	5.42677
																4.36342	98.855	6.88915	6.99395		3.96348	100.013	6.92571	5.4266		4.35888	100.326	6.9356	5.42677
																4.36112	98.8029	6.88751	6.9945		3.96397	100.025	6.9261	5.42661		4.35945	100.339	6.93601	5.42678
																4.36014	98.7807	6.88681	6.9941		3.96216	99.9793	6.92466	5.42659		4.36068	100.367	6.93691	5.42679
																4.35981	98.7732	6.88657	6.99283		3.9592	99.9046	6.9223	5.42655		4.36159	100.388	6.93757	5.4268
																4.36156	98.8129	6.88782	6.99102		3.95767	99.866	6.92108	5.42653		4.36118	100.379	6.93727	5.4268
																4.36474	98.8849	6.8901	6.98987		3.95685	99.8453	6.92043	5.42651		4.3597	100.345	6.93619	5.42678
																4.36836	98.9669	6.89269	6.9899		3.95663	99.8398	6.92025	5.42651		4.35863	100.32	6.93542	5.42677
																4.3711	99.029	6.89465	6.99123		3.95745	99.8605	6.92091	5.42652		4.35879	100.324	6.93553	5.42677
																4.37055	99.0165	6.89425	6.99299		3.95882	99.895	6.922	5.42654		4.36011	100.354	6.93649	5.42679
																4.36825	98.9644	6.89261	6.99465		3.96008	99.9268	6.923	5.42656		4.36233	100.405	6.9381	5.42681
																4.3654	98.8999	6.89057	6.99647		3.96123	99.9558	6.92392	5.42657		4.36397	100.443	6.9393	5.42683
																4.36255	98.8353	6.88853	6.99686		3.96079	99.9447	6.92357	5.42657		4.36521	100.471	6.9402	5.42685
																4.35882	98.7508	6.88586	6.99562		3.96002	99.9253	6.92295	5.42656		4.36438	100.452	6.93959	5.42684
																4.35476	98.6588	6.88296	6.99392		3.96052	99.9379	6.92335	5.42656		4.36118	100.379	6.93727	5.4268
																4.35148	98.5845	6.88061	6.9929		3.96194	99.9738	6.92448	5.42658		4.35748	100.293	6.93458	5.42675
																4.34863	98.5199	6.87857	6.99265		3.96287	99.9972	6.92522	5.4266		4.35534	100.244	6.93302	5.42673
																4.34863	98.5199	6.87857	6.9929		3.96178	99.9697	6.92436	5.42658		4.35411	100.216	6.93213	5.42671
																4.35246	98.6067	6.88131	6.99278		3.95909	99.9018	6.92221	5.42654		4.35279	100.186	6.93117	5.4267
																4.3552	98.6688	6.88327	6.99281		3.95685	99.8453	6.92043	5.42651		4.35156	100.157	6.93028	5.42668
																4.35345	98.6291	6.88202	6.9935		3.95432	99.7815	6.91841	5.42648		4.35074	100.138	6.92968	5.42667
																4.3483	98.5124	6.87833	6.99462		3.95345	99.7595	6.91772	5.42647		4.35065	100.136	6.92961	5.42667
																4.34347	98.403	6.87488	6.99477		3.95394	99.7719	6.91811	5.42648		4.35115	100.148	6.92998	5.42668
																4.34424	98.4205	6.87543	6.99326		3.95383	99.7691	6.91802	5.42647		4.3537	100.206	6.93183	5.42671
																4.35093	98.572	6.88022	6.99144		3.95241	99.7333	6.91689	5.42645		4.35805	100.307	6.93499	5.42676
																4.3586	98.7458	6.8857	6.98987		3.95065	99.6889	6.91549	5.42643		4.36225	100.403	6.93805	5.42681
																4.36189	98.8203	6.88806	6.9885		3.94961	99.6626	6.91466	5.42642		4.36504	100.467	6.94007	5.42685
																4.36003	98.7782	6.88673	6.98799		3.94895	99.646	6.91413	5.42641		4.36611	100.492	6.94085	5.42686
																4.35685	98.7062	6.88445	6.98827		3.9484	99.6321	6.91369	5.4264		4.36636	100.498	6.94103	5.42686
																4.35575	98.6812	6.88366	6.98987		3.94945	99.6586	6.91453	5.42641		4.36553	100.479	6.94043	5.42685
																4.35783	98.7284	6.88515	6.9925		3.95306	99.7497	6.91741	5.42646		4.36405	100.445	6.93936	5.42683
																4.36386	98.865	6.88947	6.99474		3.95849	99.8867	6.92173	5.42654		4.36258	100.411	6.93829	5.42682
																4.36912	98.9841	6.89323	6.99601		3.96364	100.017	6.92584	5.42661		4.36077	100.369	6.93697	5.42679
																4.36989	99.0016	6.89378	6.99668		3.96693	100.1	6.92846	5.42665		4.35986	100.348	6.93631	5.42678
																4.36715	98.9395	6.89182	6.99722		3.96731	100.109	6.92876	5.42666		4.3611	100.377	6.93721	5.4268
																4.36255	98.8353	6.88853	6.99722		3.9654	100.061	6.92724	5.42663		4.36405	100.445	6.93936	5.42683
																4.35761	98.7234	6.885	6.99698		3.96276	99.9944	6.92514	5.42659		4.36734	100.52	6.94175	5.42688
																4.35334	98.6266	6.88194	6.99683		3.95986	99.9213	6.92283	5.42656		4.36948	100.57	6.9433	5.4269
																4.3518	98.5917	6.88084	6.99747		3.95712	99.8521	6.92064	5.42652		4.36948	100.57	6.9433	5.4269
																4.35093	98.572	6.88022	6.9981		3.95498	99.7981	6.91894	5.42649		4.36923	100.564	6.94312	5.4269
																4.3495	98.5396	6.87919	6.99804		3.95421	99.7787	6.91832	5.42648		4.36932	100.566	6.94319	5.4269
																4.34665	98.4751	6.87715	6.99774		3.95591	99.8216	6.91968	5.4265		4.3703	100.589	6.9439	5.42691
																4.34512	98.4404	6.87606	6.99735		3.95778	99.8688	6.92117	5.42653		4.37088	100.602	6.94432	5.42692
																4.3472	98.4875	6.87755	6.99756		3.95937	99.9089	6.92244	5.42655		4.36948	100.57	6.9433	5.4269
																4.35049	98.5621	6.8799	6.99756		3.96008	99.9268	6.923	5.42656		4.36537	100.475	6.94031	5.42685
																4.35312	98.6216	6.88178	6.99704		3.96046	99.9364	6.9233	5.42656		4.36101	100.375	6.93715	5.4268
																4.35509	98.6663	6.88319	6.99683		3.95887	99.8963	6.92204	5.42654		4.3592	100.333	6.93583	5.42678
																4.3552	98.6688	6.88327	6.99613		3.95696	99.8481	6.92051	5.42652		4.36011	100.354	6.93649	5.42679
																4.35444	98.6516	6.88273	6.99489		3.95558	99.8133	6.91941	5.4265		4.36323	100.426	6.93876	5.42682
																4.35246	98.6067	6.88131	6.99417		3.95465	99.7898	6.91867	5.42648		4.3666	100.503	6.94121	5.42687
																4.34786	98.5025	6.87802	6.99432		3.95454	99.787	6.91859	5.42648		4.36833	100.543	6.94247	5.42689
																4.34523	98.4429	6.87614	6.99559		3.95493	99.7969	6.9189	5.42649		4.36743	100.522	6.94181	5.42688
																4.34742	98.4925	6.8777	6.99671		3.95504	99.7996	6.91898	5.42649		4.36537	100.475	6.94031	5.42685
																4.3529	98.6167	6.88163	6.99665		3.95427	99.7802	6.91837	5.42648		4.36282	100.416	6.93846	5.42682
																4.35696	98.7086	6.88453	6.99519		3.95252	99.7361	6.91698	5.42646		4.35986	100.348	6.93631	5.42678
																4.35707	98.7111	6.88461	6.9935		3.95213	99.7262	6.91667	5.42645		4.35633	100.267	6.93374	5.42674
																4.35433	98.6491	6.88265	6.99214		3.95421	99.7787	6.91832	5.42648		4.35353	100.203	6.93171	5.42671
																4.35148	98.5845	6.88061	6.99184		3.95717	99.8534	6.92068	5.42652		4.35361	100.204	6.93177	5.42671
																4.3495	98.5396	6.87919	6.99317		3.95915	99.9034	6.92226	5.42655		4.35452	100.225	6.93243	5.42672
																4.35027	98.5571	6.87974	6.99501		3.9597	99.9172	6.9227	5.42655		4.35608	100.261	6.93356	5.42674
																4.35126	98.5795	6.88045	6.99553		3.96024	99.9309	6.92313	5.42656		4.35814	100.309	6.93506	5.42676
																4.35049	98.5621	6.8799	6.99517		3.9603	99.9324	6.92318	5.42656		4.35937	100.337	6.93595	5.42678
																4.34972	98.5446	6.87935	6.99492		3.96013	99.9281	6.92304	5.42656		4.35953	100.341	6.93607	5.42678
																4.34939	98.5371	6.87911	6.99465		3.95789	99.8716	6.92126	5.42653		4.36011	100.354	6.93649	5.42679
																4.34972	98.5446	6.87935	6.99465		3.95482	99.7941	6.91881	5.42649		4.36225	100.403	6.93805	5.42681
																4.35071	98.567	6.88006	6.99429		3.95284	99.7441	6.91723	5.42646		4.36471	100.46	6.93983	5.42684
																4.35049	98.5621	6.8799	6.99399		3.9529	99.7456	6.91728	5.42646		4.3657	100.483	6.94055	5.42686
																4.34819	98.51	6.87826	6.99392		3.95515	99.8024	6.91907	5.42649		4.36603	100.49	6.94079	5.42686
																4.34643	98.4701	6.877	6.99359		3.95706	99.8506	6.92059	5.42652		4.3657	100.483	6.94055	5.42686
																4.34928	98.5346	6.87904	6.99344		3.95778	99.8688	6.92117	5.42653		4.36422	100.449	6.93948	5.42684
																4.3563	98.6937	6.88406	6.99383		3.95712	99.8521	6.92064	5.42652		4.36299	100.42	6.93858	5.42682
																4.36233	98.8303	6.88837	6.9948		3.95613	99.8272	6.91985	5.4265		4.36282	100.416	6.93846	5.42682
																4.36386	98.865	6.88947	6.99511		3.95602	99.8244	6.91977	5.4265		4.36282	100.416	6.93846	5.42682
																4.36255	98.8353	6.88853	6.9948		3.95674	99.8425	6.92034	5.42651		4.36118	100.379	6.93727	5.4268
																4.36156	98.8129	6.88782	6.99453		3.95761	99.8645	6.92103	5.42652		4.35674	100.276	6.93404	5.42674
																4.36211	98.8253	6.88821	6.99489		3.9575	99.8617	6.92094	5.42652		4.35246	100.178	6.93093	5.42669
																4.36408	98.8699	6.88962	6.99501		3.95663	99.8398	6.92025	5.42651		4.34983	100.117	6.92902	5.42666
																4.36507	98.8924	6.89033	6.99399		3.95383	99.7691	6.91802	5.42647		4.35139	100.153	6.93015	5.42668
																4.3654	98.8999	6.89057	6.99265		3.95219	99.7277	6.91671	5.42645		4.35411	100.216	6.93213	5.42671
																4.36408	98.8699	6.88962	6.9915		3.95219	99.7277	6.91671	5.42645		4.35624	100.265	6.93368	5.42674
																4.36156	98.8129	6.88782	6.99014		3.95405	99.7747	6.9182	5.42648		4.35822	100.31	6.93512	5.42676
																4.35915	98.7583	6.8861	6.98911		3.9569	99.8466	6.92047	5.42652		4.36126	100.38	6.93733	5.4268
																4.35816	98.7358	6.88539	6.98896		3.95833	99.8827	6.92161	5.42653		4.36562	100.481	6.9405	5.42685
																4.35981	98.7732	6.88657	6.98959		3.95833	99.8827	6.92161	5.42653		4.36858	100.549	6.94265	5.42689
																4.36244	98.8328	6.88845	6.99047		3.95783	99.87	6.92121	5.42653		4.36932	100.566	6.94319	5.4269
																4.36178	98.8178	6.88798	6.99184		3.95739	99.8589	6.92086	5.42652		4.36751	100.524	6.94187	5.42688
																4.35816	98.7358	6.88539	6.99314		3.95706	99.8506	6.92059	5.42652		4.36455	100.456	6.93972	5.42684
																4.35378	98.6366	6.88225	6.9941		3.95624	99.8299	6.91994	5.42651		4.36233	100.405	6.9381	5.42681
																4.35257	98.6092	6.88139	6.99526		3.95509	99.8009	6.91902	5.42649		4.35929	100.335	6.9359	5.42678
																4.35586	98.6837	6.88374	6.99601		3.95405	99.7747	6.9182	5.42648		4.35542	100.246	6.93308	5.42673
																4.36068	98.7929	6.88719	6.99598		3.95312	99.7512	6.91745	5.42646		4.35419	100.218	6.93219	5.42671
																4.36474	98.8849	6.8901	6.99623		3.95312	99.7512	6.91745	5.42646		4.35402	100.214	6.93206	5.42671
																4.36781	98.9545	6.89229	6.99632		3.95389	99.7706	6.91807	5.42647		4.35444	100.223	6.93237	5.42672
																4.36803	98.9594	6.89245	6.9955		3.95493	99.7969	6.9189	5.42649		4.35501	100.237	6.93278	5.42672
																4.36463	98.8824	6.89002	6.99423		3.95701	99.8494	6.92055	5.42652		4.35723	100.288	6.9344	5.42675
																4.3597	98.7707	6.88649	6.99329		3.95953	99.9129	6.92256	5.42655		4.35945	100.339	6.93601	5.42678
																4.35465	98.6563	6.88288	6.99265		3.96139	99.9599	6.92404	5.42658		4.35978	100.346	6.93625	5.42678
																4.35159	98.587	6.88069	6.99223		3.96085	99.9463	6.92361	5.42657		4.36003	100.352	6.93643	5.42679
																4.35213	98.5992	6.88107	6.99232		3.95838	99.8839	6.92165	5.42654		4.36003	100.352	6.93643	5.42679
																4.35367	98.6341	6.88218	6.99329		3.95652	99.837	6.92016	5.42651		4.35822	100.31	6.93512	5.42676
																4.35323	98.6241	6.88186	6.99471		3.95608	99.8259	6.91981	5.4265		4.35592	100.258	6.93345	5.42673
																4.35312	98.6216	6.88178	6.99532		3.9552	99.8037	6.91911	5.42649		4.35452	100.225	6.93243	5.42672
																4.35455	98.654	6.88281	6.99523		3.95383	99.7691	6.91802	5.42647		4.35452	100.225	6.93243	5.42672
																4.35761	98.7234	6.885	6.99462		3.95273	99.7414	6.91714	5.42646		4.35641	100.269	6.9338	5.42674
																4.36057	98.7904	6.88711	6.99368		3.95147	99.7096	6.91614	5.42644		4.35855	100.318	6.93536	5.42677
																4.3609	98.7979	6.88735	6.99332		3.95021	99.6778	6.91514	5.42643		4.36233	100.405	6.9381	5.42681
																4.35805	98.7333	6.88531	6.9929		3.95038	99.6821	6.91527	5.42643		4.36438	100.452	6.93959	5.42684
																4.35509	98.6663	6.88319	6.99208		3.95263	99.7388	6.91706	5.42646		4.36422	100.449	6.93948	5.42684
																4.35378	98.6366	6.88225	6.99084		3.95652	99.837	6.92016	5.42651		4.36323	100.426	6.93876	5.42682
																4.35444	98.6516	6.88273	6.99041		3.95964	99.9157	6.92265	5.42655		4.36266	100.413	6.93834	5.42682
																4.35575	98.6812	6.88366	6.99172		3.95997	99.924	6.92291	5.42656		4.36093	100.373	6.93709	5.4268
																4.35553	98.6762	6.88351	6.99477		3.95816	99.8784	6.92147	5.42653		4.35896	100.328	6.93566	5.42677
																4.35378	98.6366	6.88225	6.99795		3.95558	99.8133	6.91941	5.4265		4.35731	100.29	6.93446	5.42675
																4.35071	98.567	6.88006	6.99992		3.95394	99.7719	6.91811	5.42648		4.35608	100.261	6.93356	5.42674
																4.34698	98.4825	6.87739	7.00025		3.95263	99.7388	6.91706	5.42646		4.35641	100.269	6.9338	5.42674
																4.34479	98.4329	6.87582	6.99977		3.95158	99.7123	6.91623	5.42644		4.35789	100.303	6.93488	5.42676
																4.34479	98.4329	6.87582	6.9988		3.95213	99.7262	6.91667	5.42645		4.35789	100.303	6.93488	5.42676
																4.34819	98.51	6.87826	6.9981		3.95361	99.7636	6.91784	5.42647		4.35731	100.29	6.93446	5.42675
																4.35411	98.6441	6.88249	6.99722		3.95537	99.808	6.91925	5.42649		4.35698	100.282	6.93422	5.42675
																4.35959	98.7682	6.88641	6.99628		3.95641	99.8342	6.92008	5.42651		4.35805	100.307	6.93499	5.42676
																4.3609	98.7979	6.88735	6.99514		3.95734	99.8577	6.92082	5.42652		4.3592	100.333	6.93583	5.42678
																4.35893	98.7533	6.88594	6.99387		3.95871	99.8923	6.92191	5.42654		4.36233	100.405	6.9381	5.42681
																4.35444	98.6516	6.88273	6.99293		3.95871	99.8923	6.92191	5.42654		4.36479	100.462	6.93989	5.42684
																4.35093	98.572	6.88022	6.99274		3.95756	99.8632	6.92099	5.42652		4.36595	100.488	6.94074	5.42686
																4.35148	98.5845	6.88061	6.99299		3.95685	99.8453	6.92043	5.42651		4.36636	100.498	6.94103	5.42686
																4.35619	98.6912	6.88398	6.99332		3.95822	99.8799	6.92152	5.42653		4.36685	100.509	6.94139	5.42687
																4.36112	98.8029	6.88751	6.99359		3.96019	99.9296	6.92309	5.42656		4.36759	100.526	6.94193	5.42688
																4.36189	98.8203	6.88806	6.9941		3.96052	99.9379	6.92335	5.42656		4.36923	100.564	6.94312	5.4269
																4.36046	98.7879	6.88703	6.99471		3.9592	99.9046	6.9223	5.42655		4.37071	100.598	6.9442	5.42692
																4.35849	98.7433	6.88562	6.99483		3.95696	99.8481	6.92051	5.42652		4.37071	100.598	6.9442	5.42692
																4.35816	98.7358	6.88539	6.99371		3.95471	99.7913	6.91872	5.42649		4.36792	100.534	6.94217	5.42688
																4.3609	98.7979	6.88735	6.99241		3.95356	99.7623	6.91781	5.42647		4.36381	100.439	6.93918	5.42683
																4.36496	98.8899	6.89025	6.99159		3.95498	99.7981	6.91894	5.42649		4.35962	100.343	6.93613	5.42678
																4.36671	98.9295	6.89151	6.99126		3.95745	99.8605	6.92091	5.42652		4.35567	100.252	6.93326	5.42673
																4.3666	98.927	6.89143	6.99114		3.95734	99.8577	6.92082	5.42652		4.35427	100.22	6.93225	5.42671
																4.36726	98.942	6.8919	6.9905		3.95504	99.7996	6.91898	5.42649		4.35616	100.263	6.93362	5.42674
																4.36781	98.9545	6.89229	6.98972		3.95235	99.7318	6.91684	5.42645		4.35978	100.346	6.93625	5.42678
																4.36803	98.9594	6.89245	6.9886		3.94972	99.6654	6.91475	5.42642		4.36216	100.401	6.93798	5.42681
																4.3677	98.952	6.89221	6.9873		3.9484	99.6321	6.91369	5.4264		4.36233	100.405	6.9381	5.42681
																4.36759	98.9495	6.89214	6.98705		3.94945	99.6586	6.91453	5.42641		4.36118	100.379	6.93727	5.4268
																4.36748	98.947	6.89206	6.98808		3.95175	99.7166	6.91636	5.42645		4.36044	100.362	6.93673	5.42679
																4.36595	98.9123	6.89096	6.98951		3.95542	99.8092	6.91929	5.4265		4.36003	100.352	6.93643	5.42679
																4.3631	98.8477	6.88892	6.9906		3.95717	99.8534	6.92068	5.42652		4.3592	100.333	6.93583	5.42678
																4.36145	98.8104	6.88774	6.9912		3.95717	99.8534	6.92068	5.42652		4.35871	100.322	6.93547	5.42677
																4.36211	98.8253	6.88821	6.99223		3.95624	99.8299	6.91994	5.42651		4.3583	100.312	6.93518	5.42676
																4.36386	98.865	6.88947	6.99371		3.95531	99.8065	6.9192	5.42649		4.35682	100.278	6.9341	5.42675
																4.36496	98.8899	6.89025	6.99471		3.95416	99.7774	6.91828	5.42648		4.35452	100.225	6.93243	5.42672
																4.36463	98.8824	6.89002	6.99465		3.95372	99.7663	6.91793	5.42647		4.35263	100.182	6.93105	5.42669
																4.36299	98.8453	6.88884	6.99383		3.95438	99.783	6.91846	5.42648		4.35312	100.193	6.93141	5.4267
																4.36003	98.7782	6.88673	6.99281		3.95674	99.8425	6.92034	5.42651		4.3555	100.248	6.93314	5.42673
																4.35827	98.7383	6.88547	6.99241		3.95833	99.8827	6.92161	5.42653		4.35904	100.329	6.93571	5.42677
																4.36145	98.8104	6.88774	6.99174		3.95827	99.8812	6.92156	5.42653		4.36159	100.388	6.93757	5.4268
																4.36693	98.9345	6.89166	6.99078		3.95652	99.837	6.92016	5.42651		4.36299	100.42	6.93858	5.42682
																4.3711	99.029	6.89465	6.98993		3.95542	99.8092	6.91929	5.4265		4.36405	100.445	6.93936	5.42683
																4.37077	99.0215	6.89441	6.98956		3.95569	99.816	6.9195	5.4265		4.36373	100.437	6.93912	5.42683
																4.36693	98.9345	6.89166	6.99017		3.95778	99.8688	6.92117	5.42653		4.36266	100.413	6.93834	5.42682
																4.36321	98.8502	6.889	6.99032		3.96052	99.9379	6.92335	5.42656		4.36068	100.367	6.93691	5.42679
																4.36189	98.8203	6.88806	6.99011		3.96222	99.9808	6.92471	5.42659		4.35814	100.309	6.93506	5.42676
																4.36419	98.8724	6.8897	6.99047		3.96298	100	6.92531	5.4266		4.35666	100.275	6.93398	5.42674
																4.36956	98.9941	6.89354	6.99135		3.96326	100.007	6.92553	5.4266		4.35542	100.246	6.93308	5.42673
																4.3723	99.0562	6.89551	6.99187		3.96463	100.042	6.92663	5.42662		4.35526	100.242	6.93297	5.42673
																4.37274	99.0661	6.89582	6.99174		3.96572	100.069	6.9275	5.42663		4.35526	100.242	6.93297	5.42673
																4.37165	99.0415	6.89504	6.99099		3.96474	100.044	6.92671	5.42662		4.35526	100.242	6.93297	5.42673
																4.3688	98.9769	6.893	6.99047		3.96178	99.9697	6.92436	5.42658		4.35411	100.216	6.93213	5.42671
																4.36441	98.8774	6.88986	6.99068		3.95871	99.8923	6.92191	5.42654		4.35304	100.191	6.93135	5.4267
																4.36057	98.7904	6.88711	6.99205		3.95717	99.8534	6.92068	5.42652		4.35106	100.146	6.92991	5.42668
																4.35871	98.7483	6.88578	6.99368		3.95882	99.895	6.922	5.42654		4.34975	100.116	6.92896	5.42666
																4.35772	98.7259	6.88507	6.99423		3.96129	99.9574	6.92397	5.42657		4.34991	100.119	6.92908	5.42666
																4.35805	98.7333	6.88531	6.99387		3.96189	99.9725	6.92444	5.42658		4.35312	100.193	6.93141	5.4267
																4.36079	98.7954	6.88727	6.99326		3.96063	99.9407	6.92344	5.42657		4.35772	100.299	6.93475	5.42676
																4.36452	98.8799	6.88994	6.99332		3.95876	99.8935	6.92195	5.42654		4.3611	100.377	6.93721	5.4268
																4.36792	98.9569	6.89237	6.99399		3.958	99.8743	6.92134	5.42653		4.36118	100.379	6.93727	5.4268
																4.37011	99.0066	6.89394	6.99492		3.95794	99.8728	6.9213	5.42653		4.35945	100.339	6.93601	5.42678
																4.37066	99.019	6.89433	6.99595		3.95926	99.9061	6.92235	5.42655		4.35863	100.32	6.93542	5.42677
																4.36967	98.9966	6.89362	6.99589		3.96101	99.9503	6.92374	5.42657		4.36052	100.363	6.93679	5.42679
																4.36682	98.932	6.89158	6.99432		3.96189	99.9725	6.92444	5.42658		4.36356	100.433	6.939	5.42683
																4.36529	98.8974	6.89049	6.9925		3.96161	99.9654	6.92422	5.42658		4.36512	100.469	6.94013	5.42685
																4.36638	98.9221	6.89127	6.99123		3.95827	99.8812	6.92156	5.42653		4.36447	100.454	6.93966	5.42684
																4.36803	98.9594	6.89245	6.99087		3.95421	99.7787	6.91832	5.42648		4.36356	100.433	6.939	5.42683
																4.3666	98.927	6.89143	6.99108		3.95125	99.704	6.91596	5.42644		4.36184	100.394	6.93775	5.42681
																4.36331	98.8525	6.88907	6.99162		3.95049	99.6848	6.91536	5.42643		4.35912	100.331	6.93577	5.42677
																4.35959	98.7682	6.88641	6.99226		3.95279	99.7429	6.91719	5.42646		4.35649	100.271	6.93386	5.42674
																4.35718	98.7136	6.88469	6.99281		3.95564	99.8148	6.91946	5.4265		4.35542	100.246	6.93308	5.42673
																4.35455	98.654	6.88281	6.99305		3.95706	99.8506	6.92059	5.42652		4.35476	100.231	6.9326	5.42672
																4.35334	98.6266	6.88194	6.99332		3.95827	99.8812	6.92156	5.42653		4.35361	100.204	6.93177	5.42671
																4.35465	98.6563	6.88288	6.99317		3.95854	99.888	6.92177	5.42654		4.35189	100.165	6.93052	5.42669
																4.35849	98.7433	6.88562	6.99323		3.95849	99.8867	6.92173	5.42654		4.35213	100.17	6.93069	5.42669
																4.36189	98.8203	6.88806	6.99268		3.95937	99.9089	6.92244	5.42655		4.35353	100.203	6.93171	5.42671
																4.36123	98.8054	6.88759	6.99223		3.95997	99.924	6.92291	5.42656		4.35542	100.246	6.93308	5.42673
																4.35685	98.7062	6.88445	6.99223		3.9609	99.9475	6.92365	5.42657		4.35674	100.276	6.93404	5.42674
																4.35268	98.6117	6.88147	6.99302		3.96205	99.9765	6.92457	5.42658		4.35674	100.276	6.93404	5.42674
																4.34885	98.5249	6.87873	6.9942		3.96276	99.9944	6.92514	5.42659		4.35518	100.241	6.93291	5.42673
																4.34654	98.4726	6.87707	6.99441		3.96331	100.008	6.92557	5.4266		4.35361	100.204	6.93177	5.42671
																4.34753	98.495	6.87778	6.99362		3.96266	99.9919	6.92506	5.42659		4.35287	100.187	6.93123	5.4267
																4.35104	98.5745	6.88029	6.99283		3.96139	99.9599	6.92404	5.42658		4.35287	100.187	6.93123	5.4267
																4.35575	98.6812	6.88366	6.9925		3.96057	99.9392	6.92339	5.42656		4.3537	100.206	6.93183	5.42671
																4.3586	98.7458	6.8857	6.9925		3.96118	99.9546	6.92388	5.42657		4.35542	100.246	6.93308	5.42673
																4.35992	98.7757	6.88665	6.99278		3.96216	99.9793	6.92466	5.42659		4.35756	100.295	6.93464	5.42676
																4.35794	98.7308	6.88523	6.9938		3.96266	99.9919	6.92506	5.42659		4.35896	100.328	6.93566	5.42677
																4.35301	98.6192	6.8817	6.99496		3.96189	99.9725	6.92444	5.42658		4.35994	100.35	6.93637	5.42678
																4.34874	98.5224	6.87865	6.99529		3.96002	99.9253	6.92295	5.42656		4.36077	100.369	6.93697	5.42679
																4.34742	98.4925	6.8777	6.99538		3.95871	99.8923	6.92191	5.42654		4.36167	100.39	6.93763	5.42681
																4.34874	98.5224	6.87865	6.99538		3.95926	99.9061	6.92235	5.42655		4.36249	100.409	6.93822	5.42682
																4.34961	98.5421	6.87927	6.99559		3.96145	99.9614	6.92409	5.42658		4.36225	100.403	6.93805	5.42681
																4.35104	98.5745	6.88029	6.99613		3.96238	99.9849	6.92483	5.42659		4.36134	100.382	6.93739	5.4268
																4.35444	98.6516	6.88273	6.99601		3.96139	99.9599	6.92404	5.42658		4.36134	100.382	6.93739	5.4268
																4.35696	98.7086	6.88453	6.99526		3.95937	99.9089	6.92244	5.42655		4.36126	100.38	6.93733	5.4268
																4.35926	98.7607	6.88618	6.99459		3.95663	99.8398	6.92025	5.42651		4.35937	100.337	6.93595	5.42678
																4.36189	98.8203	6.88806	6.99429		3.95438	99.783	6.91846	5.42648		4.35723	100.288	6.9344	5.42675
																4.36288	98.8428	6.88877	6.99432		3.9529	99.7456	6.91728	5.42646		4.35666	100.275	6.93398	5.42674
																4.36079	98.7954	6.88727	6.99423		3.95246	99.7345	6.91693	5.42646		4.35715	100.286	6.93434	5.42675
																4.35674	98.7037	6.88437	6.99374		3.95317	99.7525	6.91749	5.42647		4.35698	100.282	6.93422	5.42675
																4.35564	98.6787	6.88359	6.99368		3.95476	99.7926	6.91876	5.42649		4.35772	100.299	6.93475	5.42676
																4.35652	98.6987	6.88422	6.99338		3.95624	99.8299	6.91994	5.42651		4.3592	100.333	6.93583	5.42678
																4.3552	98.6688	6.88327	6.9922		3.95701	99.8494	6.92055	5.42652		4.36085	100.371	6.93703	5.4268
																4.35126	98.5795	6.88045	6.99087		3.95652	99.837	6.92016	5.42651		4.36266	100.413	6.93834	5.42682
																4.34808	98.5075	6.87818	6.99011		3.95558	99.8133	6.91941	5.4265		4.36545	100.477	6.94037	5.42685
																4.35049	98.5621	6.8799	6.98914		3.95427	99.7802	6.91837	5.42648		4.36586	100.486	6.94067	5.42686
																4.35652	98.6987	6.88422	6.98896		3.954	99.7734	6.91816	5.42648		4.36315	100.424	6.9387	5.42682
																4.36178	98.8178	6.88798	6.99063		3.95526	99.8052	6.91916	5.42649		4.35929	100.335	6.9359	5.42678
																4.36353	98.8575	6.88923	6.99359		3.95783	99.87	6.92121	5.42653		4.35624	100.265	6.93368	5.42674
																4.36189	98.8203	6.88806	6.99653		3.95909	99.9018	6.92221	5.42654		4.35419	100.218	6.93219	5.42671
																4.3597	98.7707	6.88649	6.99807		3.95909	99.9018	6.92221	5.42654		4.35328	100.197	6.93153	5.4267
																4.35805	98.7333	6.88531	6.99777		3.95833	99.8827	6.92161	5.42653		4.3537	100.206	6.93183	5.42671
																4.35849	98.7433	6.88562	6.9962		3.95909	99.9018	6.92221	5.42654		4.35501	100.237	6.93278	5.42672
																4.35751	98.7211	6.88492	6.99392		3.96134	99.9586	6.924	5.42658		4.35657	100.273	6.93392	5.42674
																4.35652	98.6987	6.88422	6.99072		3.9632	100.006	6.92549	5.4266		4.35797	100.305	6.93494	5.42676
																4.35685	98.7062	6.88445	6.9886		3.96435	100.035	6.9264	5.42662		4.35814	100.309	6.93506	5.42676
																4.3574	98.7186	6.88484	6.98827		3.96315	100.004	6.92545	5.4266		4.35822	100.31	6.93512	5.42676
																4.35772	98.7259	6.88507	6.98926		3.95975	99.9185	6.92274	5.42655		4.35805	100.307	6.93499	5.42676
																4.35751	98.7211	6.88492	6.99011		3.95635	99.8327	6.92003	5.42651		4.35838	100.314	6.93523	5.42677
																4.35641	98.6962	6.88414	6.99084		3.95421	99.7787	6.91832	5.42648		4.35888	100.326	6.9356	5.42677
																4.35597	98.6862	6.88382	6.99199		3.95115	99.7015	6.91588	5.42644		4.36011	100.354	6.93649	5.42679
																4.35586	98.6837	6.88374	6.9932		3.94846	99.6336	6.91374	5.4264		4.36118	100.379	6.93727	5.4268
																4.35729	98.7161	6.88477	6.99383		3.94769	99.6142	6.91313	5.42639		4.36126	100.38	6.93733	5.4268
																4.36134	98.8079	6.88766	6.99271		3.9489	99.6447	6.91409	5.42641		4.35912	100.331	6.93577	5.42677
																4.36638	98.9221	6.89127	6.99126		3.95142	99.7083	6.9161	5.42644		4.35583	100.255	6.93338	5.42673
																4.37055	99.0165	6.89425	6.99072		3.95356	99.7623	6.91781	5.42647		4.35296	100.189	6.93129	5.4267
																4.36956	98.9941	6.89354	6.99156		3.95411	99.7762	6.91824	5.42648		4.35057	100.134	6.92956	5.42667
																4.36617	98.9173	6.89112	6.99253		3.95465	99.7898	6.91867	5.42648		4.34926	100.104	6.9286	5.42665
																4.36156	98.8129	6.88782	6.99317		3.95416	99.7774	6.91828	5.42648		4.3518	100.163	6.93045	5.42668
																4.35498	98.6638	6.88311	6.99383		3.9529	99.7456	6.91728	5.42646		4.35608	100.261	6.93356	5.42674
																4.3495	98.5396	6.87919	6.99392		3.95213	99.7262	6.91667	5.42645		4.35904	100.329	6.93571	5.42677
																4.34698	98.4825	6.87739	6.99347		3.95263	99.7388	6.91706	5.42646		4.35871	100.322	6.93547	5.42677
																4.34676	98.4776	6.87723	6.99283		3.95356	99.7623	6.91781	5.42647		4.35633	100.267	6.93374	5.42674
																4.34786	98.5025	6.87802	6.99262		3.95449	99.7858	6.91855	5.42648		4.35419	100.218	6.93219	5.42671
																4.35093	98.572	6.88022	6.99326		3.95569	99.816	6.9195	5.4265		4.35534	100.244	6.93302	5.42673
																4.35509	98.6663	6.88319	6.99387		3.95597	99.8231	6.91973	5.4265		4.35748	100.293	6.93458	5.42675
																4.3586	98.7458	6.8857	6.99414		3.95493	99.7969	6.9189	5.42649		4.35994	100.35	6.93637	5.42678
																4.36112	98.8029	6.88751	6.99432		3.95537	99.808	6.91925	5.42649		4.36175	100.392	6.93768	5.42681
																4.36112	98.8029	6.88751	6.99471		3.95767	99.866	6.92108	5.42653		4.36184	100.394	6.93775	5.42681
																4.35871	98.7483	6.88578	6.99496		3.95937	99.9089	6.92244	5.42655		4.36216	100.401	6.93798	5.42681
																4.35608	98.6887	6.8839	6.99477		3.96063	99.9407	6.92344	5.42657		4.36488	100.464	6.93996	5.42685
																4.3529	98.6167	6.88163	6.99456		3.9626	99.9904	6.92501	5.42659		4.36775	100.53	6.94204	5.42688
																4.34972	98.5446	6.87935	6.99453		3.96348	100.013	6.92571	5.4266		4.36923	100.564	6.94312	5.4269
																4.34874	98.5224	6.87865	6.99417		3.96304	100.002	6.92536	5.4266		4.36849	100.547	6.94258	5.42689
																4.34885	98.5249	6.87873	6.99302		3.96244	99.9864	6.92488	5.42659		4.36553	100.479	6.94043	5.42685
																4.34863	98.5199	6.87857	6.99217		3.96266	99.9919	6.92506	5.42659		4.36167	100.39	6.93763	5.42681
																4.34808	98.5075	6.87818	6.99169		3.96353	100.014	6.92575	5.4266		4.36019	100.356	6.93655	5.42679
																4.34972	98.5446	6.87935	6.9915		3.96441	100.036	6.92645	5.42662		4.36249	100.409	6.93822	5.42682
																4.35367	98.6341	6.88218	6.99217		3.96551	100.064	6.92733	5.42663		4.36685	100.509	6.94139	5.42687
																4.35805	98.7333	6.88531	6.99326		3.9649	100.048	6.92684	5.42662		4.37047	100.592	6.94402	5.42691
																4.36244	98.8328	6.88845	6.99426		3.96194	99.9738	6.92448	5.42658		4.37187	100.625	6.94504	5.42693
																4.36463	98.8824	6.89002	6.99517		3.95827	99.8812	6.92156	5.42653		4.37096	100.604	6.94438	5.42692
																4.36211	98.8253	6.88821	6.99674		3.95668	99.841	6.92029	5.42651		4.36767	100.528	6.94199	5.42688
																4.35761	98.7234	6.885	6.99774		3.95745	99.8605	6.92091	5.42652		4.36266	100.413	6.93834	5.42682
																4.35619	98.6912	6.88398	6.99777		3.95981	99.92	6.92279	5.42655		4.3583	100.312	6.93518	5.42676
																4.35827	98.7383	6.88547	6.99632		3.96211	99.978	6.92462	5.42659		4.35518	100.241	6.93291	5.42673
																4.36167	98.8153	6.8879	6.9945		3.96392	100.024	6.92606	5.42661		4.35386	100.21	6.93195	5.42671
																4.36441	98.8774	6.88986	6.99383		3.96468	100.043	6.92667	5.42662		4.35337	100.199	6.93159	5.4267
																4.36617	98.9173	6.89112	6.99444		3.96381	100.021	6.92597	5.42661		4.35213	100.17	6.93069	5.42669
																4.36606	98.9148	6.89104	6.99508		3.96194	99.9738	6.92448	5.42658		4.35106	100.146	6.92991	5.42668
																4.36419	98.8724	6.8897	6.99562		3.95827	99.8812	6.92156	5.42653		4.35172	100.161	6.93039	5.42668
																4.35893	98.7533	6.88594	6.99626		3.95515	99.8024	6.91907	5.42649		4.35452	100.225	6.93243	5.42672
																4.35213	98.5992	6.88107	6.99677		3.95317	99.7525	6.91749	5.42647		4.35772	100.299	6.93475	5.42676
																4.34687	98.48	6.87731	6.99689		3.95378	99.7679	6.91798	5.42647		4.36044	100.362	6.93673	5.42679
																4.34676	98.4776	6.87723	6.99589		3.95449	99.7858	6.91855	5.42648		4.36159	100.388	6.93757	5.4268
																4.35038	98.5596	6.87982	6.9942		3.95569	99.816	6.9195	5.4265		4.36192	100.396	6.93781	5.42681
																4.35411	98.6441	6.88249	6.99278		3.95586	99.8203	6.91964	5.4265		4.36151	100.386	6.93751	5.4268
																4.35663	98.7012	6.88429	6.99229		3.95548	99.8107	6.91934	5.4265		4.35978	100.346	6.93625	5.42678
																4.35751	98.7211	6.88492	6.99305		3.95449	99.7858	6.91855	5.42648		4.35723	100.288	6.9344	5.42675
																4.35915	98.7583	6.8861	6.99423		3.95372	99.7663	6.91793	5.42647		4.35485	100.233	6.93267	5.42672
																4.36057	98.7904	6.88711	6.99538		3.95345	99.7595	6.91772	5.42647		4.35271	100.184	6.93111	5.4267
																4.36123	98.8054	6.88759	6.99598		3.95378	99.7679	6.91798	5.42647		4.35205	100.168	6.93063	5.42669
																4.36178	98.8178	6.88798	6.99626		3.95504	99.7996	6.91898	5.42649		4.35353	100.203	6.93171	5.42671
																4.36189	98.8203	6.88806	6.9962		3.95745	99.8605	6.92091	5.42652		4.35682	100.278	6.9341	5.42675
																4.36101	98.8004	6.88743	6.99617		3.96123	99.9558	6.92392	5.42657		4.36011	100.354	6.93649	5.42679
																4.36036	98.7857	6.88696	6.99623		3.96457	100.04	6.92658	5.42662		4.3606	100.365	6.93685	5.42679
																4.36112	98.8029	6.88751	6.99635		3.96589	100.073	6.92763	5.42664		4.36003	100.352	6.93643	5.42679
																4.36222	98.8278	6.88829	6.99659		3.96408	100.028	6.92619	5.42661		4.35962	100.343	6.93613	5.42678
																4.36277	98.8403	6.88869	6.99638		3.96008	99.9268	6.923	5.42656		4.35772	100.299	6.93475	5.42676
																4.36222	98.8278	6.88829	6.99538		3.95586	99.8203	6.91964	5.4265		4.35666	100.275	6.93398	5.42674
																4.35992	98.7757	6.88665	6.99392		3.95317	99.7525	6.91749	5.42647		4.3583	100.312	6.93518	5.42676
																4.35696	98.7086	6.88453	6.99286		3.95224	99.729	6.91675	5.42645		4.36126	100.38	6.93733	5.4268
																4.35465	98.6563	6.88288	6.9922		3.95235	99.7318	6.91684	5.42645		4.36397	100.443	6.9393	5.42683
																4.35301	98.6192	6.8817	6.99177		3.95219	99.7277	6.91671	5.42645		4.36553	100.479	6.94043	5.42685
																4.35235	98.6042	6.88123	6.99159		3.95284	99.7441	6.91723	5.42646		4.3643	100.45	6.93954	5.42684
																4.3529	98.6167	6.88163	6.99159		3.95432	99.7815	6.91841	5.42648		4.36003	100.352	6.93643	5.42679
																4.35487	98.6613	6.88303	6.99138		3.95635	99.8327	6.92003	5.42651		4.35542	100.246	6.93308	5.42673
																4.35718	98.7136	6.88469	6.99114		3.9575	99.8617	6.92094	5.42652		4.35263	100.182	6.93105	5.42669
																4.35981	98.7732	6.88657	6.99102		3.95652	99.837	6.92016	5.42651		4.35172	100.161	6.93039	5.42668
																4.36288	98.8428	6.88877	6.99199		3.95411	99.7762	6.91824	5.42648		4.35106	100.146	6.92991	5.42668
																4.36584	98.9098	6.89088	6.99387		3.95125	99.704	6.91596	5.42644		4.34934	100.106	6.92866	5.42665
																4.36693	98.9345	6.89166	6.99553		3.94967	99.6641	6.91471	5.42642		4.34852	100.087	6.92807	5.42664
																4.36529	98.8974	6.89049	6.99601		3.94873	99.6404	6.91396	5.42641		4.34901	100.099	6.92842	5.42665
																4.36299	98.8453	6.88884	6.99589		3.94802	99.6225	6.91339	5.4264		4.35082	100.14	6.92974	5.42667
																4.36255	98.8353	6.88853	6.99547		3.94857	99.6364	6.91383	5.4264		4.35205	100.168	6.93063	5.42669
																4.36627	98.9196	6.89119	6.99532		3.95087	99.6944	6.91566	5.42643		4.35304	100.191	6.93135	5.4267
																4.37187	99.0464	6.8952	6.99544		3.95416	99.7774	6.91828	5.42648		4.35386	100.21	6.93195	5.42671
																4.37318	99.0761	6.89613	6.99544		3.95739	99.8589	6.92086	5.42652		4.35427	100.22	6.93225	5.42671
																4.37176	99.0439	6.89512	6.99547		3.96019	99.9296	6.92309	5.42656		4.3555	100.248	6.93314	5.42673
																4.36934	98.9891	6.89339	6.99589		3.96145	99.9614	6.92409	5.42658		4.35666	100.275	6.93398	5.42674
																4.36825	98.9644	6.89261	6.99589		3.96145	99.9614	6.92409	5.42658		4.35863	100.32	6.93542	5.42677
																4.36989	99.0016	6.89378	6.99553		3.9597	99.9172	6.9227	5.42655		4.36118	100.379	6.93727	5.4268
																4.37154	99.039	6.89496	6.9948		3.95723	99.8549	6.92073	5.42652		4.36249	100.409	6.93822	5.42682
																4.3711	99.029	6.89465	6.99453		3.95465	99.7898	6.91867	5.42648		4.36208	100.399	6.93792	5.42681
																4.36912	98.9841	6.89323	6.99462		3.9535	99.7608	6.91776	5.42647		4.36085	100.371	6.93703	5.4268
																4.36606	98.9148	6.89104	6.9942		3.95257	99.7373	6.91702	5.42646		4.36052	100.363	6.93679	5.42679
																4.36386	98.865	6.88947	6.99356		3.95202	99.7234	6.91658	5.42645		4.36159	100.388	6.93757	5.4268
																4.36342	98.855	6.88915	6.99259		3.95235	99.7318	6.91684	5.42645		4.36315	100.424	6.9387	5.42682
																4.36321	98.8502	6.889	6.99274		3.95312	99.7512	6.91745	5.42646		4.36447	100.454	6.93966	5.42684
																4.36079	98.7954	6.88727	6.99392		3.95411	99.7762	6.91824	5.42648		4.36348	100.432	6.93894	5.42683
																4.35751	98.7211	6.88492	6.99471		3.9552	99.8037	6.91911	5.42649		4.36003	100.352	6.93643	5.42679
																4.35257	98.6092	6.88139	6.99441		3.95679	99.8438	6.92038	5.42651		4.35641	100.269	6.9338	5.42674
																4.34742	98.4925	6.8777	6.99329		3.95717	99.8534	6.92068	5.42652		4.35378	100.208	6.93189	5.42671
																4.34567	98.4529	6.87645	6.99235		3.95674	99.8425	6.92034	5.42651		4.35254	100.18	6.93099	5.42669
																4.3495	98.5396	6.87919	6.99223		3.95613	99.8272	6.91985	5.4265		4.35164	100.159	6.93033	5.42668
																4.354	98.6416	6.88241	6.99305		3.95739	99.8589	6.92086	5.42652		4.35016	100.125	6.92926	5.42666
																4.35838	98.7408	6.88555	6.99471		3.96052	99.9379	6.92335	5.42656		4.35131	100.151	6.93009	5.42668
																4.36244	98.8328	6.88845	6.99638		3.96298	100	6.92531	5.4266		4.35608	100.261	6.93356	5.42674
																4.36408	98.8699	6.88962	6.99677		3.96353	100.014	6.92575	5.4266		4.36027	100.358	6.93661	5.42679
																4.3631	98.8477	6.88892	6.99653		3.96266	99.9919	6.92506	5.42659		4.36118	100.379	6.93727	5.4268
																4.36123	98.8054	6.88759	6.99628		3.96074	99.9435	6.92353	5.42657		4.3583	100.312	6.93518	5.42676
																4.35937	98.7632	6.88625	6.99641		3.95833	99.8827	6.92161	5.42653		4.35337	100.199	6.93159	5.4267
																4.35948	98.7657	6.88633	6.99737		3.95701	99.8494	6.92055	5.42652		4.35172	100.161	6.93039	5.42668
																4.35937	98.7632	6.88625	6.99804		3.95739	99.8589	6.92086	5.42652		4.35328	100.197	6.93153	5.4267
																4.36003	98.7782	6.88673	6.99762		3.95794	99.8728	6.9213	5.42653		4.35526	100.242	6.93297	5.42673
																4.36156	98.8129	6.88782	6.99617		3.95811	99.8771	6.92143	5.42653		4.35567	100.252	6.93326	5.42673
																4.36156	98.8129	6.88782	6.99486		3.95904	99.9006	6.92217	5.42654		4.35649	100.271	6.93386	5.42674
																4.36003	98.7782	6.88673	6.99423		3.96024	99.9309	6.92313	5.42656		4.35723	100.288	6.9344	5.42675
																4.35794	98.7308	6.88523	6.99444		3.96129	99.9574	6.92397	5.42657		4.35748	100.293	6.93458	5.42675
																4.35619	98.6912	6.88398	6.99595		3.96041	99.9351	6.92326	5.42656		4.35616	100.263	6.93362	5.42674
																4.35465	98.6563	6.88288	6.99753		3.95854	99.888	6.92177	5.42654		4.35493	100.235	6.93273	5.42672
																4.35465	98.6563	6.88288	6.99777		3.95833	99.8827	6.92161	5.42653		4.35386	100.21	6.93195	5.42671
																4.35553	98.6762	6.88351	6.99686		3.95948	99.9117	6.92252	5.42655		4.35378	100.208	6.93189	5.42671
																4.3574	98.7186	6.88484	6.99498		3.96118	99.9546	6.92388	5.42657		4.35567	100.252	6.93326	5.42673
																4.35707	98.7111	6.88461	6.99296		3.96134	99.9586	6.924	5.42658		4.35707	100.284	6.93428	5.42675
																4.35444	98.6516	6.88273	6.99169		3.95959	99.9145	6.92261	5.42655		4.35723	100.288	6.9344	5.42675
																4.35071	98.567	6.88006	6.99063		3.95712	99.8521	6.92064	5.42652		4.35814	100.309	6.93506	5.42676
																4.3495	98.5396	6.87919	6.98987		3.95542	99.8092	6.91929	5.4265		4.35888	100.326	6.9356	5.42677
																4.3517	98.5895	6.88077	6.98984		3.95575	99.8176	6.91955	5.4265		4.35953	100.341	6.93607	5.42678
																4.35465	98.6563	6.88288	6.9906		3.95668	99.841	6.92029	5.42651		4.35904	100.329	6.93571	5.42677
																4.35422	98.6466	6.88257	6.99177		3.95723	99.8549	6.92073	5.42652		4.35822	100.31	6.93512	5.42676
																4.35071	98.567	6.88006	6.99311		3.95772	99.8673	6.92112	5.42653		4.35805	100.307	6.93499	5.42676
																4.34885	98.5249	6.87873	6.99423		3.95898	99.8991	6.92212	5.42654		4.35838	100.314	6.93523	5.42677
																4.35049	98.5621	6.8799	6.99435		3.95937	99.9089	6.92244	5.42655		4.35855	100.318	6.93536	5.42677
																4.35356	98.6316	6.8821	6.99387		3.95904	99.9006	6.92217	5.42654		4.35953	100.341	6.93607	5.42678
																4.35641	98.6962	6.88414	6.9939		3.95805	99.8756	6.92138	5.42653		4.36068	100.367	6.93691	5.42679
																4.35761	98.7234	6.885	6.99435		3.95646	99.8355	6.92012	5.42651		4.36019	100.356	6.93655	5.42679
																4.35751	98.7211	6.88492	6.99477		3.95438	99.783	6.91846	5.42648		4.35764	100.297	6.9347	5.42676
																4.35663	98.7012	6.88429	6.99544		3.95295	99.7469	6.91732	5.42646		4.35361	100.204	6.93177	5.42671
																4.35641	98.6962	6.88414	6.99617		3.95301	99.7484	6.91737	5.42646		4.35024	100.127	6.92932	5.42667
																4.35586	98.6837	6.88374	6.99692		3.95504	99.7996	6.91898	5.42649		4.34802	100.076	6.9277	5.42664
																4.35476	98.6588	6.88296	6.99756		3.95767	99.866	6.92108	5.42653		4.34605	100.03	6.92627	5.42661
																4.35224	98.6017	6.88115	6.99768		3.9586	99.8895	6.92182	5.42654		4.34564	100.021	6.92597	5.42661
																4.35093	98.572	6.88022	6.99665		3.95778	99.8688	6.92117	5.42653		4.34679	100.047	6.92681	5.42662
																4.35137	98.582	6.88053	6.99571		3.95493	99.7969	6.9189	5.42649		4.34942	100.108	6.92872	5.42665
																4.35367	98.6341	6.88218	6.99613		3.95246	99.7345	6.91693	5.42646		4.35287	100.187	6.93123	5.4267
																4.35663	98.7012	6.88429	6.9975		3.95169	99.7151	6.91631	5.42645		4.35542	100.246	6.93308	5.42673
																4.35893	98.7533	6.88594	6.99928		3.95306	99.7497	6.91741	5.42646		4.35781	100.301	6.93482	5.42676
																4.35981	98.7732	6.88657	7.00071		3.95531	99.8065	6.9192	5.42649		4.35994	100.35	6.93637	5.42678
																4.36079	98.7954	6.88727	7.00056		3.95822	99.8799	6.92152	5.42653		4.36052	100.363	6.93679	5.42679
																4.36233	98.8303	6.88837	6.99862		3.96096	99.949	6.9237	5.42657		4.3592	100.333	6.93583	5.42678
																4.36342	98.855	6.88915	6.99574		3.96441	100.036	6.92645	5.42662		4.35772	100.299	6.93475	5.42676
																4.36331	98.8525	6.88907	6.99326		3.96666	100.093	6.92824	5.42665		4.35682	100.278	6.9341	5.42675
																4.36288	98.8428	6.88877	6.99241		3.96655	100.09	6.92816	5.42665		4.35674	100.276	6.93404	5.42674
																4.36342	98.855	6.88915	6.99238		3.96474	100.044	6.92671	5.42662		4.35748	100.293	6.93458	5.42675
																4.36452	98.8799	6.88994	6.99244		3.96309	100.003	6.9254	5.4266		4.3583	100.312	6.93518	5.42676
																4.36617	98.9173	6.89112	6.99311		3.96249	99.9876	6.92492	5.42659		4.35822	100.31	6.93512	5.42676
																4.36814	98.9619	6.89253	6.99474		3.96183	99.971	6.9244	5.42658		4.35698	100.282	6.93422	5.42675
																4.36847	98.9694	6.89277	6.99683		3.95931	99.9074	6.92239	5.42655		4.35509	100.238	6.93284	5.42672
																4.36386	98.865	6.88947	6.99798		3.95619	99.8287	6.9199	5.42651		4.35361	100.204	6.93177	5.42671
																4.35849	98.7433	6.88562	6.9978		3.95372	99.7663	6.91793	5.42647		4.3537	100.206	6.93183	5.42671
																4.35652	98.6987	6.88422	6.99577		3.95301	99.7484	6.91737	5.42646		4.35583	100.255	6.93338	5.42673
																4.35674	98.7037	6.88437	6.99335		3.95356	99.7623	6.91781	5.42647		4.36003	100.352	6.93643	5.42679
																4.35751	98.7211	6.88492	6.99147		3.95531	99.8065	6.9192	5.42649		4.36397	100.443	6.9393	5.42683
																4.35718	98.7136	6.88469	6.99075		3.95613	99.8272	6.91985	5.4265		4.36479	100.462	6.93989	5.42684
																4.35597	98.6862	6.88382	6.99135		3.95641	99.8342	6.92008	5.42651		4.36381	100.439	6.93918	5.42683
																4.35553	98.6762	6.88351	6.99202		3.95696	99.8481	6.92051	5.42652		4.36241	100.407	6.93816	5.42681
																4.35531	98.6713	6.88335	6.99268		3.95865	99.8907	6.92186	5.42654		4.36044	100.362	6.93673	5.42679
																4.35586	98.6837	6.88374	6.9929		3.96118	99.9546	6.92388	5.42657		4.35731	100.29	6.93446	5.42675
																4.3563	98.6937	6.88406	6.99314		3.96348	100.013	6.92571	5.4266		4.3532	100.195	6.93147	5.4267
																4.35652	98.6987	6.88422	6.99392		3.96287	99.9972	6.92522	5.4266		4.35033	100.129	6.92938	5.42667
																4.3563	98.6937	6.88406	6.99496		3.96035	99.9336	6.92322	5.42656		4.35024	100.127	6.92932	5.42667
																4.35597	98.6862	6.88382	6.9962		3.95679	99.8438	6.92038	5.42651		4.35213	100.17	6.93069	5.42669
																4.3563	98.6937	6.88406	6.99753		3.9535	99.7608	6.91776	5.42647		4.35411	100.216	6.93213	5.42671
																4.35805	98.7333	6.88531	6.99762		3.95131	99.7055	6.91601	5.42644		4.35526	100.242	6.93297	5.42673
																4.36288	98.8428	6.88877	6.99644		3.95071	99.6904	6.91553	5.42643		4.35419	100.218	6.93219	5.42671
																4.36759	98.9495	6.89214	6.99544		3.95109	99.7	6.91584	5.42644		4.35139	100.153	6.93015	5.42668
																4.37088	99.024	6.89449	6.99592		3.95186	99.7194	6.91645	5.42645		4.34975	100.116	6.92896	5.42666
																4.36956	98.9941	6.89354	6.9971		3.95295	99.7469	6.91732	5.42646		4.35	100.121	6.92914	5.42666
																4.36277	98.8403	6.88869	6.99762		3.95416	99.7774	6.91828	5.42648		4.3518	100.163	6.93045	5.42668
																4.35367	98.6341	6.88218	6.9971		3.95537	99.808	6.91925	5.42649		4.3546	100.227	6.93249	5.42672
																4.34775	98.5	6.87794	6.99605		3.95575	99.8176	6.91955	5.4265		4.3569	100.28	6.93416	5.42675
																4.34227	98.3758	6.87402	6.99492		3.95498	99.7981	6.91894	5.42649		4.35814	100.309	6.93506	5.42676
																4.33964	98.3163	6.87214	6.99387		3.954	99.7734	6.91816	5.42648		4.3574	100.292	6.93452	5.42675
																4.34216	98.3733	6.87394	6.99368		3.95449	99.7858	6.91855	5.42648		4.35501	100.237	6.93278	5.42672
																4.34885	98.5249	6.87873	6.9941		3.95558	99.8133	6.91941	5.4265		4.35353	100.203	6.93171	5.42671
																4.35641	98.6962	6.88414	6.99405		3.95548	99.8107	6.91934	5.4265		4.35419	100.218	6.93219	5.42671
																4.36057	98.7904	6.88711	6.99402		3.95443	99.7843	6.9185	5.42648		4.35575	100.254	6.93332	5.42673
																4.36046	98.7879	6.88703	6.99387		3.95427	99.7802	6.91837	5.42648		4.35641	100.269	6.9338	5.42674
																4.35959	98.7682	6.88641	6.99347		3.95537	99.808	6.91925	5.42649		4.35723	100.288	6.9344	5.42675
																4.35981	98.7732	6.88657	6.99335		3.95717	99.8534	6.92068	5.42652		4.35896	100.328	6.93566	5.42677
																4.36112	98.8029	6.88751	6.99399		3.95833	99.8827	6.92161	5.42653		4.36044	100.362	6.93673	5.42679
																4.36244	98.8328	6.88845	6.99532		3.95893	99.8978	6.92208	5.42654		4.3606	100.365	6.93685	5.42679
																4.36331	98.8525	6.88907	6.99641		3.9597	99.9172	6.9227	5.42655		4.36118	100.379	6.93727	5.4268
																4.36375	98.8625	6.88939	6.99737		3.95975	99.9185	6.92274	5.42655		4.36282	100.416	6.93846	5.42682
																4.36463	98.8824	6.89002	6.99813		3.95876	99.8935	6.92195	5.42654		4.3643	100.45	6.93954	5.42684
																4.36452	98.8799	6.88994	6.99816		3.95745	99.8605	6.92091	5.42652		4.36447	100.454	6.93966	5.42684
																4.36189	98.8203	6.88806	6.99823		3.95739	99.8589	6.92086	5.42652		4.3634	100.43	6.93888	5.42683
																4.35641	98.6962	6.88414	6.99865		3.95717	99.8534	6.92068	5.42652		4.36151	100.386	6.93751	5.4268
																4.35104	98.5745	6.88029	6.99886		3.95619	99.8287	6.9199	5.42651		4.36011	100.354	6.93649	5.42679
																4.34797	98.505	6.8781	6.99838		3.95548	99.8107	6.91934	5.4265		4.35978	100.346	6.93625	5.42678
																4.3461	98.4626	6.87676	6.99747		3.95553	99.812	6.91938	5.4265		4.36151	100.386	6.93751	5.4268
																4.34534	98.4454	6.87622	6.99689		3.95652	99.837	6.92016	5.42651		4.36208	100.399	6.93792	5.42681
																4.34654	98.4726	6.87707	6.99665		3.95811	99.8771	6.92143	5.42653		4.36159	100.388	6.93757	5.4268
																4.34906	98.5297	6.87888	6.99714		3.95991	99.9225	6.92287	5.42656		4.362	100.397	6.93786	5.42681
																4.35049	98.5621	6.8799	6.99714		3.96057	99.9392	6.92339	5.42656		4.36167	100.39	6.93763	5.42681
																4.35137	98.582	6.88053	6.99613		3.96063	99.9407	6.92344	5.42657		4.36003	100.352	6.93643	5.42679
																4.35202	98.5967	6.881	6.99523		3.96035	99.9336	6.92322	5.42656		4.35846	100.316	6.93529	5.42677
																4.35093	98.572	6.88022	6.99444		3.9586	99.8895	6.92182	5.42654		4.35723	100.288	6.9344	5.42675
																4.34917	98.5322	6.87896	6.99417		3.95668	99.841	6.92029	5.42651		4.3546	100.227	6.93249	5.42672
																4.34742	98.4925	6.8777	6.99426		3.95641	99.8342	6.92008	5.42651		4.35197	100.167	6.93057	5.42669
																4.34709	98.485	6.87747	6.99459		3.95696	99.8481	6.92051	5.42652		4.3509	100.142	6.9298	5.42667
																4.34698	98.4825	6.87739	6.99468		3.95811	99.8771	6.92143	5.42653		4.35271	100.184	6.93111	5.4267
																4.3461	98.4626	6.87676	6.99514		3.95871	99.8923	6.92191	5.42654		4.35534	100.244	6.93302	5.42673
																4.3449	98.4354	6.8759	6.99571		3.95854	99.888	6.92177	5.42654		4.35789	100.303	6.93488	5.42676
																4.34632	98.4676	6.87692	6.99577		3.9569	99.8466	6.92047	5.42652		4.35896	100.328	6.93566	5.42677
																4.35027	98.5571	6.87974	6.99483		3.95465	99.7898	6.91867	5.42648		4.35863	100.32	6.93542	5.42677
																4.35345	98.6291	6.88202	6.99341		3.95246	99.7345	6.91693	5.42646		4.35789	100.303	6.93488	5.42676
																4.35619	98.6912	6.88398	6.99229		3.95175	99.7166	6.91636	5.42645		4.35789	100.303	6.93488	5.42676
																4.35751	98.7211	6.88492	6.99205		3.9512	99.7027	6.91592	5.42644		4.35814	100.309	6.93506	5.42676
																4.35663	98.7012	6.88429	6.99268		3.95115	99.7015	6.91588	5.42644		4.35863	100.32	6.93542	5.42677
																4.35586	98.6837	6.88374	6.99368		3.95208	99.725	6.91663	5.42645		4.35978	100.346	6.93625	5.42678
																4.35531	98.6713	6.88335	6.99447		3.95323	99.754	6.91754	5.42647		4.36192	100.396	6.93781	5.42681
																4.35345	98.6291	6.88202	6.99477		3.95279	99.7429	6.91719	5.42646		4.36274	100.415	6.9384	5.42682
																4.35191	98.5942	6.88092	6.99426		3.95049	99.6848	6.91536	5.42643		4.36101	100.375	6.93715	5.4268
																4.35345	98.6291	6.88202	6.99368		3.94988	99.6694	6.91487	5.42642		4.35838	100.314	6.93523	5.42677
																4.35597	98.6862	6.88382	6.99323		3.9506	99.6876	6.91545	5.42643		4.35814	100.309	6.93506	5.42676
																4.3552	98.6688	6.88327	6.99332		3.95235	99.7318	6.91684	5.42645		4.3592	100.333	6.93583	5.42678
																4.35367	98.6341	6.88218	6.99387		3.95438	99.783	6.91846	5.42648		4.36077	100.369	6.93697	5.42679
																4.35159	98.587	6.88069	6.99486		3.95717	99.8534	6.92068	5.42652		4.36315	100.424	6.9387	5.42682
																4.35191	98.5942	6.88092	6.99532		3.95959	99.9145	6.92261	5.42655		4.36447	100.454	6.93966	5.42684
																4.35465	98.6563	6.88288	6.99447		3.96068	99.942	6.92348	5.42657		4.36299	100.42	6.93858	5.42682
																4.35729	98.7161	6.88477	6.99392		3.96074	99.9435	6.92353	5.42657		4.36027	100.358	6.93661	5.42679
																4.35871	98.7483	6.88578	6.99395		3.96035	99.9336	6.92322	5.42656		4.35805	100.307	6.93499	5.42676
																4.35751	98.7211	6.88492	6.99395		3.96002	99.9253	6.92295	5.42656		4.35682	100.278	6.9341	5.42675
																4.35564	98.6787	6.88359	6.99405		3.95981	99.92	6.92279	5.42655		4.3569	100.28	6.93416	5.42675
																4.35498	98.6638	6.88311	6.99523		3.95975	99.9185	6.92274	5.42655		4.35904	100.329	6.93571	5.42677
																4.35652	98.6987	6.88422	6.9965		3.95942	99.9102	6.92247	5.42655		4.36118	100.379	6.93727	5.4268
																4.35849	98.7433	6.88562	6.99674		3.95893	99.8978	6.92208	5.42654		4.36233	100.405	6.9381	5.42681
																4.35783	98.7284	6.88515	6.99628		3.95931	99.9074	6.92239	5.42655		4.36249	100.409	6.93822	5.42682
																4.35586	98.6837	6.88374	6.99583		3.96008	99.9268	6.923	5.42656		4.36151	100.386	6.93751	5.4268
																4.35433	98.6491	6.88265	6.99474		3.95931	99.9074	6.92239	5.42655		4.35764	100.297	6.9347	5.42676
																4.35597	98.6862	6.88382	6.99341		3.9563	99.8314	6.91999	5.42651		4.35485	100.233	6.93267	5.42672
																4.35663	98.7012	6.88429	6.99286		3.95273	99.7414	6.91714	5.42646		4.3546	100.227	6.93249	5.42672
																4.35575	98.6812	6.88366	6.99253		3.9518	99.7179	6.9164	5.42645		4.356	100.259	6.9335	5.42674
																4.3552	98.6688	6.88327	6.99262		3.95317	99.7525	6.91749	5.42647		4.35879	100.324	6.93553	5.42677
																4.3563	98.6937	6.88406	6.9932		3.95537	99.808	6.91925	5.42649		4.36052	100.363	6.93679	5.42679
																4.35926	98.7607	6.88618	6.99387		3.9575	99.8617	6.92094	5.42652		4.36126	100.38	6.93733	5.4268
																4.36112	98.8029	6.88751	6.99429		3.95838	99.8839	6.92165	5.42654		4.36101	100.375	6.93715	5.4268
																4.36134	98.8079	6.88766	6.99459		3.95816	99.8784	6.92147	5.42653		4.36011	100.354	6.93649	5.42679
																4.35926	98.7607	6.88618	6.99474		3.9575	99.8617	6.92094	5.42652		4.35986	100.348	6.93631	5.42678
																4.35575	98.6812	6.88366	6.99429		3.95668	99.841	6.92029	5.42651		4.3597	100.345	6.93619	5.42678
																4.35093	98.572	6.88022	6.9932		3.95531	99.8065	6.9192	5.42649		4.35929	100.335	6.9359	5.42678
																4.34808	98.5075	6.87818	6.9922		3.95197	99.7222	6.91654	5.42645		4.35797	100.305	6.93494	5.42676
																4.34742	98.4925	6.8777	6.99181		3.9478	99.617	6.91322	5.42639		4.35657	100.273	6.93392	5.42674
																4.34939	98.5371	6.87911	6.99262		3.94555	99.5602	6.91142	5.42636		4.35649	100.271	6.93386	5.42674
																4.35213	98.5992	6.88107	6.99374		3.94391	99.5188	6.91012	5.42634		4.35764	100.297	6.9347	5.42676
																4.35356	98.6316	6.8821	6.99465		3.94331	99.5037	6.90964	5.42633		4.35871	100.322	6.93547	5.42677
																4.35356	98.6316	6.8821	6.9955		3.94413	99.5243	6.91029	5.42634		4.35904	100.329	6.93571	5.42677
																4.35323	98.6241	6.88186	6.99598		3.94528	99.5534	6.91121	5.42636		4.35863	100.32	6.93542	5.42677
																4.35093	98.572	6.88022	6.99589		3.94512	99.5493	6.91108	5.42636		4.35723	100.288	6.9344	5.42675
																4.34786	98.5025	6.87802	6.99529		3.94539	99.5561	6.91129	5.42636		4.35575	100.254	6.93332	5.42673
																4.34632	98.4676	6.87692	6.99447		3.94665	99.5879	6.9123	5.42638		4.35518	100.241	6.93291	5.42673
																4.34819	98.51	6.87826	6.99329		3.94851	99.6349	6.91378	5.4264		4.35501	100.237	6.93278	5.42672
																4.3518	98.5917	6.88084	6.99247		3.95136	99.7068	6.91605	5.42644		4.35394	100.212	6.93201	5.42671
																4.35367	98.6341	6.88218	6.99229		3.95487	99.7954	6.91885	5.42649		4.35361	100.204	6.93177	5.42671
																4.35246	98.6067	6.88131	6.99202		3.95756	99.8632	6.92099	5.42652		4.35304	100.191	6.93135	5.4267
																4.3517	98.5895	6.88077	6.99244		3.95953	99.9129	6.92256	5.42655		4.35197	100.167	6.93057	5.42669
																4.35235	98.6042	6.88123	6.99353		3.96178	99.9697	6.92436	5.42658		4.35098	100.144	6.92985	5.42667
																4.35345	98.6291	6.88202	6.99471		3.96238	99.9849	6.92483	5.42659		4.3509	100.142	6.9298	5.42667
																4.35509	98.6663	6.88319	6.99589		3.96063	99.9407	6.92344	5.42657		4.35337	100.199	6.93159	5.4267
																4.35718	98.7136	6.88469	6.99653		3.95772	99.8673	6.92112	5.42653		4.35715	100.286	6.93434	5.42675
																4.36079	98.7954	6.88727	6.99668		3.95553	99.812	6.91938	5.4265		4.35994	100.35	6.93637	5.42678
																4.36584	98.9098	6.89088	6.99668		3.9563	99.8314	6.91999	5.42651		4.36077	100.369	6.93697	5.42679
																4.36945	98.9916	6.89347	6.99644		3.95865	99.8907	6.92186	5.42654		4.35896	100.328	6.93566	5.42677
																4.36902	98.9819	6.89316	6.99641		3.96019	99.9296	6.92309	5.42656		4.35666	100.275	6.93398	5.42674
																4.36671	98.9295	6.89151	6.99635		3.9597	99.9172	6.9227	5.42655		4.35485	100.233	6.93267	5.42672
																4.36474	98.8849	6.8901	6.99517		3.95685	99.8453	6.92043	5.42651		4.3537	100.206	6.93183	5.42671
																4.36299	98.8453	6.88884	6.99265		3.95356	99.7623	6.91781	5.42647		4.35411	100.216	6.93213	5.42671
																4.36277	98.8403	6.88869	6.99002		3.95027	99.6793	6.91518	5.42643		4.356	100.259	6.9335	5.42674
																4.36178	98.8178	6.88798	6.98832		3.94736	99.6059	6.91286	5.42639		4.35879	100.324	6.93553	5.42677
																4.35937	98.7632	6.88625	6.98835		3.9466	99.5867	6.91226	5.42638		4.36052	100.363	6.93679	5.42679
																4.35553	98.6762	6.88351	6.98944		3.9478	99.617	6.91322	5.42639		4.36068	100.367	6.93691	5.42679
																4.35126	98.5795	6.88045	6.9906		3.95021	99.6778	6.91514	5.42643		4.36019	100.356	6.93655	5.42679
																4.34819	98.51	6.87826	6.99181		3.95241	99.7333	6.91689	5.42645		4.35846	100.316	6.93529	5.42677
																4.34753	98.495	6.87778	6.99299		3.95356	99.7623	6.91781	5.42647		4.35657	100.273	6.93392	5.42674
																4.3506	98.5646	6.87998	6.99392		3.954	99.7734	6.91816	5.42648		4.35567	100.252	6.93326	5.42673
																4.35663	98.7012	6.88429	6.9942		3.95421	99.7787	6.91832	5.42648		4.35534	100.244	6.93302	5.42673
																4.36068	98.7929	6.88719	6.99432		3.95438	99.783	6.91846	5.42648		4.35476	100.231	6.9326	5.42672
																4.35948	98.7657	6.88633	6.99486		3.95548	99.8107	6.91934	5.4265		4.35394	100.212	6.93201	5.42671
																4.3563	98.6937	6.88406	6.99577		3.95739	99.8589	6.92086	5.42652		4.35378	100.208	6.93189	5.42671
																4.35422	98.6466	6.88257	6.99628		3.95893	99.8978	6.92208	5.42654		4.35501	100.237	6.93278	5.42672
																4.35334	98.6266	6.88194	6.9958		3.95937	99.9089	6.92244	5.42655		4.356	100.259	6.9335	5.42674
																4.35378	98.6366	6.88225	6.99441		3.95811	99.8771	6.92143	5.42653		4.356	100.259	6.9335	5.42674
																4.35575	98.6812	6.88366	6.99356		3.95657	99.8383	6.9202	5.42651		4.35518	100.241	6.93291	5.42673
																4.35696	98.7086	6.88453	6.99347		3.95641	99.8342	6.92008	5.42651		4.35542	100.246	6.93308	5.42673
																4.35663	98.7012	6.88429	6.99459		3.95723	99.8549	6.92073	5.42652		4.35657	100.273	6.93392	5.42674
																4.35619	98.6912	6.88398	6.99571		3.95844	99.8854	6.92169	5.42654		4.35624	100.265	6.93368	5.42674
																4.35422	98.6466	6.88257	6.99601		3.96019	99.9296	6.92309	5.42656		4.35468	100.229	6.93254	5.42672
																4.35082	98.5695	6.88014	6.99532		3.9626	99.9904	6.92501	5.42659		4.35271	100.184	6.93111	5.4267
																4.3472	98.4875	6.87755	6.99441		3.96441	100.036	6.92645	5.42662		4.35271	100.184	6.93111	5.4267
																4.34391	98.413	6.87519	6.99395		3.9654	100.061	6.92724	5.42663		4.35452	100.225	6.93243	5.42672
																4.34457	98.4279	6.87567	6.99323		3.96446	100.037	6.92649	5.42662		4.35509	100.238	6.93284	5.42672
																4.34895	98.5272	6.8788	6.99253		3.95975	99.9185	6.92274	5.42655		4.35386	100.21	6.93195	5.42671
																4.35367	98.6341	6.88218	6.99153		3.95389	99.7706	6.91807	5.42647		4.35287	100.187	6.93123	5.4267
																4.35586	98.6837	6.88374	6.99047		3.9512	99.7027	6.91592	5.42644		4.35222	100.172	6.93076	5.42669
																4.35542	98.6738	6.88343	6.99057		3.95191	99.7207	6.91649	5.42645		4.35279	100.186	6.93117	5.4267
																4.35794	98.7308	6.88523	6.9912		3.95465	99.7898	6.91867	5.42648		4.35468	100.229	6.93254	5.42672
																4.36277	98.8403	6.88869	6.99177		3.95728	99.8562	6.92077	5.42652		4.35624	100.265	6.93368	5.42674
																4.36649	98.9245	6.89135	6.99253		3.95887	99.8963	6.92204	5.42654		4.3569	100.28	6.93416	5.42675
																4.36748	98.947	6.89206	6.99387		3.95948	99.9117	6.92252	5.42655		4.35616	100.263	6.93362	5.42674
																4.36595	98.9123	6.89096	6.99498		3.95882	99.895	6.922	5.42654		4.35386	100.21	6.93195	5.42671
																4.36299	98.8453	6.88884	6.99541		3.95816	99.8784	6.92147	5.42653		4.35222	100.172	6.93076	5.42669
																4.35981	98.7732	6.88657	6.99489		3.95904	99.9006	6.92217	5.42654		4.3523	100.174	6.93081	5.42669
																4.35564	98.6787	6.88359	6.99377		3.96183	99.971	6.9244	5.42658		4.35337	100.199	6.93159	5.4267
																4.35224	98.6017	6.88115	6.99268		3.96414	100.029	6.92624	5.42661		4.35501	100.237	6.93278	5.42672
																4.35126	98.5795	6.88045	6.99114		3.96507	100.053	6.92698	5.42663		4.35534	100.244	6.93302	5.42673
																4.35191	98.5942	6.88092	6.99008		3.96512	100.054	6.92702	5.42663		4.35452	100.225	6.93243	5.42672
																4.35224	98.6017	6.88115	6.99011		3.96457	100.04	6.92658	5.42662		4.35345	100.201	6.93165	5.4267
																4.35279	98.6142	6.88155	6.99126		3.96271	99.9932	6.9251	5.42659		4.35254	100.18	6.93099	5.42669
																4.35224	98.6017	6.88115	6.99247		3.96118	99.9546	6.92388	5.42657		4.35279	100.186	6.93117	5.4267
																4.35082	98.5695	6.88014	6.99335		3.95981	99.92	6.92279	5.42655		4.3537	100.206	6.93183	5.42671
																4.35126	98.5795	6.88045	6.99368		3.95756	99.8632	6.92099	5.42652		4.35476	100.231	6.9326	5.42672
																4.354	98.6416	6.88241	6.99474		3.95487	99.7954	6.91885	5.42649		4.35559	100.25	6.93321	5.42673
																4.35641	98.6962	6.88414	6.99577		3.95284	99.7441	6.91723	5.42646		4.356	100.259	6.9335	5.42674
																4.35542	98.6738	6.88343	6.99559		3.95241	99.7333	6.91689	5.42645		4.35715	100.286	6.93434	5.42675
																4.35257	98.6092	6.88139	6.9948		3.95169	99.7151	6.91631	5.42645		4.35937	100.337	6.93595	5.42678
																4.35049	98.5621	6.8799	6.99523		3.95032	99.6805	6.91522	5.42643		4.36175	100.392	6.93768	5.42681
																4.34841	98.5149	6.87841	6.99638		3.94967	99.6641	6.91471	5.42642		4.36184	100.394	6.93775	5.42681
																4.34589	98.4578	6.87661	6.99704		3.95076	99.6916	6.91557	5.42643		4.36093	100.373	6.93709	5.4268
																4.34424	98.4205	6.87543	6.99662		3.95367	99.7651	6.91789	5.42647		4.35764	100.297	6.9347	5.42676
																4.34578	98.4554	6.87653	6.99535		3.95696	99.8481	6.92051	5.42652		4.35526	100.242	6.93297	5.42673
																4.3472	98.4875	6.87755	6.99408		3.95876	99.8935	6.92195	5.42654		4.35534	100.244	6.93302	5.42673
																4.34895	98.5272	6.8788	6.99353		3.95893	99.8978	6.92208	5.42654		4.35526	100.242	6.93297	5.42673
																4.34764	98.4975	6.87786	6.99302		3.95827	99.8812	6.92156	5.42653		4.35402	100.214	6.93206	5.42671
																4.34314	98.3955	6.87464	6.99217		3.95734	99.8577	6.92082	5.42652		4.35205	100.168	6.93063	5.42669
																4.33953	98.3138	6.87206	6.99199		3.95652	99.837	6.92016	5.42651		4.34942	100.108	6.92872	5.42665
																4.34084	98.3434	6.873	6.9925		3.95641	99.8342	6.92008	5.42651		4.34835	100.083	6.92794	5.42664
																4.34567	98.4529	6.87645	6.99302		3.958	99.8743	6.92134	5.42653		4.34983	100.117	6.92902	5.42666
																4.3517	98.5895	6.88077	6.99332		3.96101	99.9503	6.92374	5.42657		4.35271	100.184	6.93111	5.4267
																4.35597	98.6862	6.88382	6.99344		3.96485	100.047	6.9268	5.42662		4.35394	100.212	6.93201	5.42671
																4.35772	98.7259	6.88507	6.99329		3.9672	100.106	6.92867	5.42665		4.35328	100.197	6.93153	5.4267
																4.35827	98.7383	6.88547	6.99347		3.96583	100.072	6.92758	5.42664		4.35082	100.14	6.92974	5.42667
																4.35564	98.6787	6.88359	6.9939		3.962	99.9753	6.92453	5.42658		4.34934	100.106	6.92866	5.42665
																4.35268	98.6117	6.88147	6.99423		3.95893	99.8978	6.92208	5.42654		4.34926	100.104	6.9286	5.42665
																4.35005	98.5521	6.87959	6.99444		3.95745	99.8605	6.92091	5.42652		4.34901	100.099	6.92842	5.42665
																4.34731	98.49	6.87763	6.99426		3.95844	99.8854	6.92169	5.42654		4.34991	100.119	6.92908	5.42666
																4.34676	98.4776	6.87723	6.99392		3.96008	99.9268	6.923	5.42656		4.35148	100.155	6.93022	5.42668
																4.34764	98.4975	6.87786	6.99402		3.96183	99.971	6.9244	5.42658		4.35328	100.197	6.93153	5.4267
																4.35137	98.582	6.88053	6.99465		3.96381	100.021	6.92597	5.42661		4.35534	100.244	6.93302	5.42673
																4.3574	98.7186	6.88484	6.99553		3.96348	100.013	6.92571	5.4266		4.35616	100.263	6.93362	5.42674
																4.36134	98.8079	6.88766	6.99635		3.96107	99.9518	6.92379	5.42657		4.35657	100.273	6.93392	5.42674
																4.36145	98.8104	6.88774	6.99698		3.9575	99.8617	6.92094	5.42652		4.35838	100.314	6.93523	5.42677
																4.35619	98.6912	6.88398	6.99753		3.95394	99.7719	6.91811	5.42648		4.36225	100.403	6.93805	5.42681
																4.34961	98.5421	6.87927	6.99768		3.95082	99.6932	6.91562	5.42643		4.36603	100.49	6.94079	5.42686
																4.34764	98.4975	6.87786	6.99704		3.94917	99.6515	6.91431	5.42641		4.36636	100.498	6.94103	5.42686
																4.35115	98.577	6.88037	6.99623		3.94879	99.6419	6.914	5.42641		4.36422	100.449	6.93948	5.42684
																4.3597	98.7707	6.88649	6.9965		3.94988	99.6694	6.91487	5.42642		4.36282	100.416	6.93846	5.42682
																4.36737	98.9445	6.89198	6.9971		3.95361	99.7636	6.91784	5.42647		4.36249	100.409	6.93822	5.42682
																4.36781	98.9545	6.89229	6.9971		3.95865	99.8907	6.92186	5.42654		4.36225	100.403	6.93805	5.42681
																4.36244	98.8328	6.88845	6.99617		3.96233	99.9836	6.92479	5.42659		4.35962	100.343	6.93613	5.42678
																4.35575	98.6812	6.88366	6.99532		3.96386	100.022	6.92601	5.42661		4.35616	100.263	6.93362	5.42674
																4.34906	98.5297	6.87888	6.99504		3.96249	99.9876	6.92492	5.42659		4.3537	100.206	6.93183	5.42671
																4.34369	98.408	6.87504	6.99471		3.95948	99.9117	6.92252	5.42655		4.35296	100.189	6.93129	5.4267
																4.34084	98.3434	6.873	6.99414		3.95586	99.8203	6.91964	5.4265		4.35312	100.193	6.93141	5.4267
																4.34117	98.3509	6.87323	6.99308		3.95416	99.7774	6.91828	5.42648		4.35345	100.201	6.93165	5.4267
																4.34227	98.3758	6.87402	6.99135		3.95498	99.7981	6.91894	5.42649		4.35312	100.193	6.93141	5.4267
																4.34457	98.4279	6.87567	6.99023		3.95723	99.8549	6.92073	5.42652		4.35328	100.197	6.93153	5.4267
																4.34742	98.4925	6.8777	6.99011		3.95964	99.9157	6.92265	5.42655		4.35254	100.18	6.93099	5.42669
																4.34852	98.5174	6.87849	6.99047		3.96063	99.9407	6.92344	5.42657		4.35213	100.17	6.93069	5.42669
																4.34797	98.505	6.8781	6.99181		3.95882	99.895	6.922	5.42654		4.35222	100.172	6.93076	5.42669
																4.34808	98.5075	6.87818	6.99371		3.95613	99.8272	6.91985	5.4265		4.35189	100.165	6.93052	5.42669
																4.34863	98.5199	6.87857	6.99483		3.95405	99.7747	6.9182	5.42648		4.35131	100.151	6.93009	5.42668
																4.35027	98.5571	6.87974	6.99504		3.95553	99.812	6.91938	5.4265		4.35156	100.157	6.93028	5.42668
																4.35268	98.6117	6.88147	6.99444		3.95761	99.8645	6.92103	5.42652		4.35361	100.204	6.93177	5.42671
																4.35619	98.6912	6.88398	6.99408		3.95772	99.8673	6.92112	5.42653		4.356	100.259	6.9335	5.42674
																4.35816	98.7358	6.88539	6.99392		3.95668	99.841	6.92029	5.42651		4.35616	100.263	6.93362	5.42674
																4.35707	98.7111	6.88461	6.99377		3.95564	99.8148	6.91946	5.4265		4.35567	100.252	6.93326	5.42673
																4.35257	98.6092	6.88139	6.99371		3.95531	99.8065	6.9192	5.42649		4.35386	100.21	6.93195	5.42671
																4.34665	98.4751	6.87715	6.99417		3.95432	99.7815	6.91841	5.42648		4.35197	100.167	6.93057	5.42669
																4.34106	98.3484	6.87315	6.99453		3.95224	99.729	6.91675	5.42645		4.35172	100.161	6.93039	5.42668
																4.33887	98.2988	6.87159	6.99471		3.95054	99.6861	6.9154	5.42643		4.35205	100.168	6.93063	5.42669
																4.34008	98.3262	6.87245	6.99511		3.94961	99.6626	6.91466	5.42642		4.35131	100.151	6.93009	5.42668
																4.34172	98.3634	6.87363	6.99544		3.94994	99.671	6.91492	5.42642		4.35131	100.151	6.93009	5.42668
																4.34293	98.3908	6.87449	6.99541		3.95153	99.7111	6.91619	5.42644		4.35139	100.153	6.93015	5.42668
																4.34238	98.3783	6.8741	6.99556		3.95405	99.7747	6.9182	5.42648		4.35115	100.148	6.92998	5.42668
																4.34293	98.3908	6.87449	6.99571		3.95635	99.8327	6.92003	5.42651		4.35041	100.131	6.92944	5.42667
																4.34621	98.4651	6.87684	6.99568		3.95657	99.8383	6.9202	5.42651		4.35106	100.146	6.92991	5.42668
																4.3495	98.5396	6.87919	6.99541		3.95526	99.8052	6.91916	5.42649		4.35213	100.17	6.93069	5.42669
																4.3506	98.5646	6.87998	6.99514		3.95427	99.7802	6.91837	5.42648		4.35296	100.189	6.93129	5.4267
																4.34961	98.5421	6.87927	6.99508		3.95263	99.7388	6.91706	5.42646		4.35287	100.187	6.93123	5.4267
																4.34797	98.505	6.8781	6.99504		3.95246	99.7345	6.91693	5.42646		4.3509	100.142	6.9298	5.42667
																4.34665	98.4751	6.87715	6.99562		3.95323	99.754	6.91754	5.42647		4.34712	100.055	6.92705	5.42663
																4.34775	98.5	6.87794	6.99605		3.95471	99.7913	6.91872	5.42649		4.34334	99.968	6.9243	5.42658
																4.35071	98.567	6.88006	6.99535		3.95663	99.8398	6.92025	5.42651		4.34145	99.9245	6.92293	5.42656
																4.35137	98.582	6.88053	6.99371		3.9592	99.9046	6.9223	5.42655		4.34136	99.9224	6.92286	5.42656
																4.34885	98.5249	6.87873	6.99311		3.96074	99.9435	6.92353	5.42657		4.34276	99.9547	6.92388	5.42657
																4.34764	98.4975	6.87786	6.99374		3.96046	99.9364	6.9233	5.42656		4.34572	100.023	6.92603	5.42661
																4.3483	98.5124	6.87833	6.99496		3.95953	99.9129	6.92256	5.42655		4.34827	100.081	6.92788	5.42664
																4.35049	98.5621	6.8799	6.99598		3.9575	99.8617	6.92094	5.42652		4.35074	100.138	6.92968	5.42667
																4.3518	98.5917	6.88084	6.99574		3.95515	99.8024	6.91907	5.42649		4.35476	100.231	6.9326	5.42672
																4.3517	98.5895	6.88077	6.9942		3.95454	99.787	6.91859	5.42648		4.35912	100.331	6.93577	5.42677
																4.35115	98.577	6.88037	6.99278		3.95493	99.7969	6.9189	5.42649		4.362	100.397	6.93786	5.42681
																4.3517	98.5895	6.88077	6.99229		3.95504	99.7996	6.91898	5.42649		4.36225	100.403	6.93805	5.42681
																4.35465	98.6563	6.88288	6.99308		3.95493	99.7969	6.9189	5.42649		4.36052	100.363	6.93679	5.42679
																4.36046	98.7879	6.88703	6.99405		3.95515	99.8024	6.91907	5.42649		4.35764	100.297	6.9347	5.42676
																4.36353	98.8575	6.88923	6.99517		3.95542	99.8092	6.91929	5.4265		4.35485	100.233	6.93267	5.42672
																4.36353	98.8575	6.88923	6.99623		3.95668	99.841	6.92029	5.42651		4.3518	100.163	6.93045	5.42668
																4.36266	98.8378	6.88861	6.99592		3.95767	99.866	6.92108	5.42653		4.34909	100.1	6.92848	5.42665
																4.36025	98.7832	6.88688	6.9955		3.95701	99.8494	6.92055	5.42652		4.34761	100.066	6.92741	5.42663
																4.35685	98.7062	6.88445	6.99468		3.95509	99.8009	6.91902	5.42649		4.34852	100.087	6.92807	5.42664
																4.35279	98.6142	6.88155	6.99362		3.95241	99.7333	6.91689	5.42645		4.35222	100.172	6.93076	5.42669
																4.35104	98.5745	6.88029	6.99268		3.94978	99.6669	6.91479	5.42642		4.35493	100.235	6.93273	5.42672
																4.35159	98.587	6.88069	6.99187		3.94753	99.6101	6.913	5.42639		4.35518	100.241	6.93291	5.42673
																4.35498	98.6638	6.88311	6.99166		3.94714	99.6003	6.91269	5.42638		4.35427	100.22	6.93225	5.42671
																4.35619	98.6912	6.88398	6.99247		3.94764	99.6129	6.91309	5.42639		4.35394	100.212	6.93201	5.42671
																4.35301	98.6192	6.8817	6.99374		3.94835	99.6308	6.91365	5.4264		4.35402	100.214	6.93206	5.42671
																4.3495	98.5396	6.87919	6.99462		3.94934	99.6558	6.91444	5.42641		4.3537	100.206	6.93183	5.42671
																4.34895	98.5272	6.8788	6.99429		3.95038	99.6821	6.91527	5.42643		4.35353	100.203	6.93171	5.42671
																4.35005	98.5521	6.87959	6.99293		3.9506	99.6876	6.91545	5.42643		4.35378	100.208	6.93189	5.42671
																4.35213	98.5992	6.88107	6.99177		3.9512	99.7027	6.91592	5.42644		4.35419	100.218	6.93219	5.42671
																4.35597	98.6862	6.88382	6.99162		3.95213	99.7262	6.91667	5.42645		4.35271	100.184	6.93111	5.4267
																4.35915	98.7583	6.8861	6.9925		3.95471	99.7913	6.91872	5.42649		4.35131	100.151	6.93009	5.42668
																4.36036	98.7857	6.88696	6.99408		3.95685	99.8453	6.92043	5.42651		4.35189	100.165	6.93052	5.42669
																4.36079	98.7954	6.88727	6.99628		3.95602	99.8244	6.91977	5.4265		4.35213	100.17	6.93069	5.42669
																4.35959	98.7682	6.88641	6.99813		3.95487	99.7954	6.91885	5.42649		4.34942	100.108	6.92872	5.42665
																4.3563	98.6937	6.88406	6.99928		3.9546	99.7885	6.91863	5.42648		4.34572	100.023	6.92603	5.42661
																4.35224	98.6017	6.88115	6.99971		3.95482	99.7941	6.91881	5.42649		4.34556	100.019	6.92592	5.42661
																4.34808	98.5075	6.87818	6.99971		3.95537	99.808	6.91925	5.42649		4.34646	100.04	6.92657	5.42662
																4.34589	98.4578	6.87661	6.99953		3.95679	99.8438	6.92038	5.42651		4.3472	100.057	6.92711	5.42663
																4.34654	98.4726	6.87707	6.99925		3.95783	99.87	6.92121	5.42653		4.34852	100.087	6.92807	5.42664
																4.35049	98.5621	6.8799	6.99883		3.95728	99.8562	6.92077	5.42652		4.35	100.121	6.92914	5.42666
																4.35356	98.6316	6.8821	6.99813		3.95553	99.812	6.91938	5.4265		4.35065	100.136	6.92961	5.42667
																4.35334	98.6266	6.88194	6.99683		3.95411	99.7762	6.91824	5.42648		4.35098	100.144	6.92985	5.42667
																4.35049	98.5621	6.8799	6.99483		3.95323	99.754	6.91754	5.42647		4.35098	100.144	6.92985	5.42667
																4.34797	98.505	6.8781	6.99392		3.95213	99.7262	6.91667	5.42645		4.35197	100.167	6.93057	5.42669
																4.34753	98.495	6.87778	6.99374		3.95071	99.6904	6.91553	5.42643		4.35238	100.176	6.93087	5.42669
																4.34621	98.4651	6.87684	6.99338		3.95054	99.6861	6.9154	5.42643		4.35279	100.186	6.93117	5.4267
																4.34479	98.4329	6.87582	6.99302		3.95312	99.7512	6.91745	5.42646		4.35345	100.201	6.93165	5.4267
																4.34665	98.4751	6.87715	6.99332		3.95652	99.837	6.92016	5.42651		4.35509	100.238	6.93284	5.42672
																4.35082	98.5695	6.88014	6.99471		3.95959	99.9145	6.92261	5.42655		4.35715	100.286	6.93434	5.42675
																4.35564	98.6787	6.88359	6.99626		3.9603	99.9324	6.92318	5.42656		4.35912	100.331	6.93577	5.42677
																4.35783	98.7284	6.88515	6.99789		3.95948	99.9117	6.92252	5.42655		4.35953	100.341	6.93607	5.42678
																4.35729	98.7161	6.88477	6.99828		3.95789	99.8716	6.92126	5.42653		4.35789	100.303	6.93488	5.42676
																4.3552	98.6688	6.88327	6.99674		3.95646	99.8355	6.92012	5.42651		4.35518	100.241	6.93291	5.42673
																4.35202	98.5967	6.881	6.99468		3.95411	99.7762	6.91824	5.42648		4.3532	100.195	6.93147	5.4267
																4.34764	98.4975	6.87786	6.99344		3.95125	99.704	6.91596	5.42644		4.35263	100.182	6.93105	5.42669
																4.34413	98.418	6.87535	6.99317		3.94873	99.6404	6.91396	5.42641		4.35296	100.189	6.93129	5.4267
																4.34358	98.4055	6.87496	6.99308		3.94813	99.6253	6.91348	5.4264		4.3532	100.195	6.93147	5.4267
																4.34589	98.4578	6.87661	6.99338		3.94895	99.646	6.91413	5.42641		4.35238	100.176	6.93087	5.42669
																4.34961	98.5421	6.87927	6.99468		3.94917	99.6515	6.91431	5.42641		4.35172	100.161	6.93039	5.42668
																4.35235	98.6042	6.88123	6.99647		3.94873	99.6404	6.91396	5.42641		4.35065	100.136	6.92961	5.42667
																4.35465	98.6563	6.88288	6.99762		3.9483	99.6296	6.91361	5.4264		4.35205	100.168	6.93063	5.42669
																4.35772	98.7259	6.88507	6.99753		3.94972	99.6654	6.91475	5.42642		4.35435	100.221	6.9323	5.42672
																4.35959	98.7682	6.88641	6.9961		3.94999	99.6722	6.91496	5.42642		4.35386	100.21	6.93195	5.42671
																4.35838	98.7408	6.88555	6.9945		3.94879	99.6419	6.914	5.42641		4.35131	100.151	6.93009	5.42668
																4.35718	98.7136	6.88469	6.99359		3.94632	99.5796	6.91204	5.42637		4.34843	100.085	6.928	5.42664
																4.35849	98.7433	6.88562	6.99387		3.94501	99.5466	6.91099	5.42636		4.34646	100.04	6.92657	5.42662
																4.36025	98.7832	6.88688	6.99471		3.94731	99.6046	6.91282	5.42639		4.34589	100.027	6.92616	5.42661
																4.35926	98.7607	6.88618	6.99595		3.95268	99.7401	6.9171	5.42646		4.3463	100.036	6.92645	5.42662
																4.35685	98.7062	6.88445	6.9978		3.95783	99.87	6.92121	5.42653		4.34835	100.083	6.92794	5.42664
																4.35411	98.6441	6.88249	6.99947		3.96172	99.9682	6.92431	5.42658		4.35287	100.187	6.93123	5.4267
																4.35027	98.5571	6.87974	7.00016		3.96414	100.029	6.92624	5.42661		4.35789	100.303	6.93488	5.42676
																4.3472	98.4875	6.87755	6.99955		3.96381	100.021	6.92597	5.42661		4.36266	100.413	6.93834	5.42682
																4.34435	98.423	6.87551	6.99856		3.96216	99.9793	6.92466	5.42659		4.36627	100.496	6.94097	5.42686
																4.34556	98.4504	6.87637	6.99741		3.96085	99.9463	6.92361	5.42657		4.36751	100.524	6.94187	5.42688
																4.3495	98.5396	6.87919	6.99544		3.96046	99.9364	6.9233	5.42656		4.36636	100.498	6.94103	5.42686
																4.35411	98.6441	6.88249	6.99341		3.96035	99.9336	6.92322	5.42656		4.36397	100.443	6.9393	5.42683
																4.35772	98.7259	6.88507	6.99241		3.9586	99.8895	6.92182	5.42654		4.36101	100.375	6.93715	5.4268
																4.35981	98.7732	6.88657	6.99229		3.95624	99.8299	6.91994	5.42651		4.35896	100.328	6.93566	5.42677
																4.36014	98.7807	6.88681	6.9929		3.95498	99.7981	6.91894	5.42649		4.35781	100.301	6.93482	5.42676
																4.35751	98.7211	6.88492	6.99356		3.95405	99.7747	6.9182	5.42648		4.35608	100.261	6.93356	5.42674
																4.35356	98.6316	6.8821	6.99329		3.95427	99.7802	6.91837	5.42648		4.3532	100.195	6.93147	5.4267
																4.35027	98.5571	6.87974	6.99214		3.95411	99.7762	6.91824	5.42648		4.35041	100.131	6.92944	5.42667
																4.34874	98.5224	6.87865	6.99144		3.95356	99.7623	6.91781	5.42647		4.34876	100.093	6.92824	5.42665
																4.34852	98.5174	6.87849	6.99232		3.95394	99.7719	6.91811	5.42648		4.34811	100.078	6.92777	5.42664
																4.35016	98.5546	6.87966	6.99387		3.9558	99.8188	6.91959	5.4265		4.34679	100.047	6.92681	5.42662
																4.35378	98.6366	6.88225	6.99559		3.95794	99.8728	6.9213	5.42653		4.3449	100.004	6.92544	5.4266
																4.35849	98.7433	6.88562	6.99747		3.95849	99.8867	6.92173	5.42654		4.34342	99.9698	6.92436	5.42658
																4.36134	98.8079	6.88766	6.99865		3.95937	99.9089	6.92244	5.42655		4.34399	99.983	6.92477	5.42659
																4.36321	98.8502	6.889	6.99865		3.96052	99.9379	6.92335	5.42656		4.34589	100.027	6.92616	5.42661
																4.36353	98.8575	6.88923	6.99768		3.96145	99.9614	6.92409	5.42658		4.34794	100.074	6.92765	5.42664
																4.36342	98.855	6.88915	6.99605		3.96134	99.9586	6.924	5.42658		4.35041	100.131	6.92944	5.42667
																4.36211	98.8253	6.88821	6.99508		3.95964	99.9157	6.92265	5.42655		4.35156	100.157	6.93028	5.42668
																4.35937	98.7632	6.88625	6.9941		3.95728	99.8562	6.92077	5.42652		4.35222	100.172	6.93076	5.42669
																4.35816	98.7358	6.88539	6.99299		3.95558	99.8133	6.91941	5.4265		4.35213	100.17	6.93069	5.42669
																4.35816	98.7358	6.88539	6.99262		3.9546	99.7885	6.91863	5.42648		4.35328	100.197	6.93153	5.4267
																4.35783	98.7284	6.88515	6.9932		3.95465	99.7898	6.91867	5.42648		4.35435	100.221	6.9323	5.42672
																4.35553	98.6762	6.88351	6.99383		3.95498	99.7981	6.91894	5.42649		4.35509	100.238	6.93284	5.42672
																4.35202	98.5967	6.881	6.99444		3.95558	99.8133	6.91941	5.4265		4.35485	100.233	6.93267	5.42672
																4.3472	98.4875	6.87755	6.99459		3.95674	99.8425	6.92034	5.42651		4.35402	100.214	6.93206	5.42671
																4.34358	98.4055	6.87496	6.99447		3.95882	99.895	6.922	5.42654		4.35263	100.182	6.93105	5.42669
																4.34095	98.3459	6.87308	6.99471		3.96052	99.9379	6.92335	5.42656		4.35213	100.17	6.93069	5.42669
																4.33997	98.3237	6.87237	6.99532		3.96183	99.971	6.9244	5.42658		4.35304	100.191	6.93135	5.4267
																4.34084	98.3434	6.873	6.9962		3.9626	99.9904	6.92501	5.42659		4.35444	100.223	6.93237	5.42672
																4.34304	98.3933	6.87457	6.99623		3.96211	99.978	6.92462	5.42659		4.35402	100.214	6.93206	5.42671
																4.34632	98.4676	6.87692	6.99571		3.96139	99.9599	6.92404	5.42658		4.35106	100.146	6.92991	5.42668
																4.34961	98.5421	6.87927	6.99504		3.96019	99.9296	6.92309	5.42656		4.34712	100.055	6.92705	5.42663
																4.3517	98.5895	6.88077	6.9942		3.95871	99.8923	6.92191	5.42654		4.34367	99.9756	6.92454	5.42658
																4.35235	98.6042	6.88123	6.99371		3.95685	99.8453	6.92043	5.42651		4.34268	99.9528	6.92382	5.42657
																4.35444	98.6516	6.88273	6.99362		3.95542	99.8092	6.91929	5.4265		4.34301	99.9604	6.92406	5.42658
																4.36014	98.7807	6.88681	6.99344		3.95471	99.7913	6.91872	5.42649		4.34432	99.9906	6.92501	5.42659
																4.3677	98.952	6.89221	6.99296		3.95405	99.7747	6.9182	5.42648		4.3458	100.025	6.92609	5.42661
																4.37274	99.0661	6.89582	6.99278		3.95153	99.7111	6.91619	5.42644		4.34753	100.064	6.92735	5.42663
																4.37208	99.0512	6.89535	6.99344		3.94846	99.6336	6.91374	5.4264		4.34909	100.1	6.92848	5.42665
																4.36759	98.9495	6.89214	6.9945		3.94692	99.5947	6.91251	5.42638		4.35164	100.159	6.93033	5.42668
																4.362	98.8228	6.88814	6.99547		3.94758	99.6114	6.91304	5.42639		4.35501	100.237	6.93278	5.42672
																4.35948	98.7657	6.88633	6.99595		3.94868	99.6392	6.91392	5.4264		4.35682	100.278	6.9341	5.42675
																4.35783	98.7284	6.88515	6.99589		3.94956	99.6614	6.91462	5.42642		4.35723	100.288	6.9344	5.42675
																4.35652	98.6987	6.88422	6.99613		3.95032	99.6805	6.91522	5.42643		4.35723	100.288	6.9344	5.42675
																4.3563	98.6937	6.88406	6.99704		3.95098	99.6972	6.91575	5.42644		4.35657	100.273	6.93392	5.42674
																4.35575	98.6812	6.88366	6.99759		3.95115	99.7015	6.91588	5.42644		4.35592	100.258	6.93345	5.42673
																4.35476	98.6588	6.88296	6.99722		3.95191	99.7207	6.91649	5.42645		4.35567	100.252	6.93326	5.42673
																4.35575	98.6812	6.88366	6.99601		3.95345	99.7595	6.91772	5.42647		4.356	100.259	6.9335	5.42674
																4.35937	98.7632	6.88625	6.99453		3.9546	99.7885	6.91863	5.42648		4.3569	100.28	6.93416	5.42675
																4.36342	98.855	6.88915	6.99377		3.95553	99.812	6.91938	5.4265		4.35781	100.301	6.93482	5.42676
																4.36452	98.8799	6.88994	6.9938		3.95613	99.8272	6.91985	5.4265		4.35731	100.29	6.93446	5.42675
																4.36255	98.8353	6.88853	6.9941		3.95619	99.8287	6.9199	5.42651		4.35641	100.269	6.9338	5.42674
																4.35926	98.7607	6.88618	6.99447		3.95548	99.8107	6.91934	5.4265		4.35361	100.204	6.93177	5.42671
																4.35663	98.7012	6.88429	6.99444		3.95493	99.7969	6.9189	5.42649		4.34991	100.119	6.92908	5.42666
																4.3563	98.6937	6.88406	6.99323		3.95443	99.7843	6.9185	5.42648		4.34769	100.068	6.92746	5.42663
																4.35729	98.7161	6.88477	6.99108		3.95295	99.7469	6.91732	5.42646		4.3486	100.089	6.92812	5.42664
																4.35882	98.7508	6.88586	6.98932		3.95268	99.7401	6.9171	5.42646		4.35246	100.178	6.93093	5.42669
																4.35882	98.7508	6.88586	6.98832		3.95339	99.758	6.91767	5.42647		4.35608	100.261	6.93356	5.42674
																4.35674	98.7037	6.88437	6.98805		3.95421	99.7787	6.91832	5.42648		4.35682	100.278	6.9341	5.42675
																4.35619	98.6912	6.88398	6.98869		3.95471	99.7913	6.91872	5.42649		4.35534	100.244	6.93302	5.42673
																4.35685	98.7062	6.88445	6.98948		3.9552	99.8037	6.91911	5.42649		4.35419	100.218	6.93219	5.42671
																4.35761	98.7234	6.885	6.99023		3.95706	99.8506	6.92059	5.42652		4.35592	100.258	6.93345	5.42673
																4.36046	98.7879	6.88703	6.9912		3.95909	99.9018	6.92221	5.42654		4.35879	100.324	6.93553	5.42677
																4.36233	98.8303	6.88837	6.99274		3.96002	99.9253	6.92295	5.42656		4.36044	100.362	6.93673	5.42679
																4.35937	98.7632	6.88625	6.99486		3.95948	99.9117	6.92252	5.42655		4.36003	100.352	6.93643	5.42679
																4.35301	98.6192	6.8817	6.99704		3.95844	99.8854	6.92169	5.42654		4.3574	100.292	6.93452	5.42675
																4.34764	98.4975	6.87786	6.99838		3.95657	99.8383	6.9202	5.42651		4.35279	100.186	6.93117	5.4267
																4.34676	98.4776	6.87723	6.99853		3.95378	99.7679	6.91798	5.42647		4.34975	100.116	6.92896	5.42666
																4.35148	98.5845	6.88061	6.99741		3.95125	99.704	6.91596	5.42644		4.34687	100.049	6.92687	5.42662
																4.35816	98.7358	6.88539	6.99492		3.95082	99.6932	6.91562	5.42643		4.34276	99.9547	6.92388	5.42657
																4.36233	98.8303	6.88837	6.99278		3.95356	99.7623	6.91781	5.42647		4.33906	99.8695	6.92119	5.42653
																4.36145	98.8104	6.88774	6.99138		3.95761	99.8645	6.92103	5.42652		4.33742	99.8318	6.92	5.42651
																4.3574	98.7186	6.88484	6.99123		3.96085	99.9463	6.92361	5.42657		4.33775	99.8393	6.92024	5.42651
																4.35531	98.6713	6.88335	6.99172		3.96227	99.9821	6.92475	5.42659		4.33808	99.8469	6.92048	5.42652
																4.35575	98.6812	6.88366	6.99226		3.96183	99.971	6.9244	5.42658		4.33873	99.8619	6.92095	5.42652
																4.35805	98.7333	6.88531	6.99217		3.96074	99.9435	6.92353	5.42657		4.34079	99.9093	6.92245	5.42655
																4.36036	98.7857	6.88696	6.99169		3.95898	99.8991	6.92212	5.42654		4.34547	100.017	6.92585	5.42661
																4.36233	98.8303	6.88837	6.99177		3.95734	99.8577	6.92082	5.42652		4.35057	100.134	6.92956	5.42667
																4.36288	98.8428	6.88877	6.9925		3.95619	99.8287	6.9199	5.42651		4.35518	100.241	6.93291	5.42673
																4.36299	98.8453	6.88884	6.9929		3.95663	99.8398	6.92025	5.42651		4.3592	100.333	6.93583	5.42678
																4.36321	98.8502	6.889	6.99311		3.95827	99.8812	6.92156	5.42653		4.36192	100.396	6.93781	5.42681
																4.36014	98.7807	6.88681	6.99399		3.95991	99.9225	6.92287	5.42656		4.36167	100.39	6.93763	5.42681
																4.35389	98.6391	6.88233	6.99498		3.95997	99.924	6.92291	5.42656		4.35871	100.322	6.93547	5.42677
																4.34753	98.495	6.87778	6.99601		3.95854	99.888	6.92177	5.42654		4.35542	100.246	6.93308	5.42673
																4.34479	98.4329	6.87582	6.99662		3.95701	99.8494	6.92055	5.42652		4.35345	100.201	6.93165	5.4267
																4.34567	98.4529	6.87645	6.9961		3.95591	99.8216	6.91968	5.4265		4.3532	100.195	6.93147	5.4267
																4.34841	98.5149	6.87841	6.99474		3.954	99.7734	6.91816	5.42648		4.35452	100.225	6.93243	5.42672
																4.35159	98.587	6.88069	6.99383		3.95202	99.7234	6.91658	5.42645		4.35427	100.22	6.93225	5.42671
																4.35476	98.6588	6.88296	6.99329		3.95136	99.7068	6.91605	5.42644		4.35213	100.17	6.93069	5.42669
																4.35641	98.6962	6.88414	6.99283		3.95213	99.7262	6.91667	5.42645		4.34967	100.114	6.9289	5.42666
																4.35685	98.7062	6.88445	6.99344		3.95312	99.7512	6.91745	5.42646		4.34605	100.03	6.92627	5.42661
																4.35586	98.6837	6.88374	6.99477		3.95394	99.7719	6.91811	5.42648		4.34408	99.985	6.92484	5.42659
																4.35279	98.6142	6.88155	6.99508		3.95383	99.7691	6.91802	5.42647		4.34465	99.9982	6.92525	5.4266
																4.34885	98.5249	6.87873	6.99483		3.954	99.7734	6.91816	5.42648		4.3463	100.036	6.92645	5.42662
																4.34687	98.48	6.87731	6.99408		3.95421	99.7787	6.91832	5.42648		4.34852	100.087	6.92807	5.42664
																4.34731	98.49	6.87763	6.99323		3.95509	99.8009	6.91902	5.42649		4.35016	100.125	6.92926	5.42666
																4.34808	98.5075	6.87818	6.99299		3.95663	99.8398	6.92025	5.42651		4.35057	100.134	6.92956	5.42667
																4.3483	98.5124	6.87833	6.99296		3.95756	99.8632	6.92099	5.42652		4.35156	100.157	6.93028	5.42668
																4.34786	98.5025	6.87802	6.99256		3.95701	99.8494	6.92055	5.42652		4.35411	100.216	6.93213	5.42671
																4.34852	98.5174	6.87849	6.99226		3.95498	99.7981	6.91894	5.42649		4.35649	100.271	6.93386	5.42674
																4.35082	98.5695	6.88014	6.99144		3.95438	99.783	6.91846	5.42648		4.35937	100.337	6.93595	5.42678
																4.35455	98.654	6.88281	6.99114		3.95542	99.8092	6.91929	5.4265		4.36077	100.369	6.93697	5.42679
																4.35871	98.7483	6.88578	6.99147		3.9569	99.8466	6.92047	5.42652		4.3606	100.365	6.93685	5.42679
																4.36233	98.8303	6.88837	6.99172		3.95844	99.8854	6.92169	5.42654		4.35896	100.328	6.93566	5.42677
																4.36419	98.8724	6.8897	6.99202		3.95822	99.8799	6.92152	5.42653		4.35641	100.269	6.9338	5.42674
																4.36452	98.8799	6.88994	6.99226		3.95602	99.8244	6.91977	5.4265		4.35205	100.168	6.93063	5.42669
																4.36342	98.855	6.88915	6.99247		3.95367	99.7651	6.91789	5.42647		4.34728	100.059	6.92717	5.42663
																4.3609	98.7979	6.88735	6.99299		3.9523	99.7305	6.9168	5.42645		4.34408	99.985	6.92484	5.42659
																4.35619	98.6912	6.88398	6.99338		3.95306	99.7497	6.91741	5.42646		4.34375	99.9774	6.9246	5.42659
																4.35191	98.5942	6.88092	6.99347		3.95564	99.8148	6.91946	5.4265		4.34449	99.9945	6.92514	5.42659
																4.35016	98.5546	6.87966	6.99241		3.95849	99.8867	6.92173	5.42654		4.34416	99.9869	6.9249	5.42659
																4.35027	98.5571	6.87974	6.99129		3.95986	99.9213	6.92283	5.42656		4.34391	99.9811	6.92472	5.42659
																4.35082	98.5695	6.88014	6.99162		3.95926	99.9061	6.92235	5.42655		4.34424	99.9887	6.92496	5.42659
																4.3517	98.5895	6.88077	6.99247		3.95685	99.8453	6.92043	5.42651		4.34432	99.9906	6.92501	5.42659
																4.35356	98.6316	6.8821	6.99326		3.95558	99.8133	6.91941	5.4265		4.34457	99.9963	6.9252	5.4266
																4.35564	98.6787	6.88359	6.99356		3.95558	99.8133	6.91941	5.4265		4.3449	100.004	6.92544	5.4266
																4.35882	98.7508	6.88586	6.99368		3.95558	99.8133	6.91941	5.4265		4.34498	100.006	6.92549	5.4266
																4.36189	98.8203	6.88806	6.99359		3.95471	99.7913	6.91872	5.42649		4.34408	99.985	6.92484	5.42659
																4.36178	98.8178	6.88798	6.99296		3.95339	99.758	6.91767	5.42647		4.34334	99.968	6.9243	5.42658
																4.35882	98.7508	6.88586	6.99244		3.95224	99.729	6.91675	5.42645		4.34367	99.9756	6.92454	5.42658
																4.35575	98.6812	6.88366	6.99259		3.95208	99.725	6.91663	5.42645		4.3449	100.004	6.92544	5.4266
																4.35345	98.6291	6.88202	6.99374		3.95295	99.7469	6.91732	5.42646		4.34605	100.03	6.92627	5.42661
																4.35246	98.6067	6.88131	6.99489		3.95482	99.7941	6.91881	5.42649		4.34597	100.029	6.92621	5.42661
																4.35433	98.6491	6.88265	6.99501		3.95663	99.8398	6.92025	5.42651		4.34399	99.983	6.92477	5.42659
																4.35761	98.7234	6.885	6.99447		3.95811	99.8771	6.92143	5.42653		4.34112	99.9169	6.92269	5.42655
																4.36156	98.8129	6.88782	6.99365		3.95926	99.9061	6.92235	5.42655		4.34005	99.8923	6.92191	5.42654
																4.36342	98.855	6.88915	6.99268		3.96013	99.9281	6.92304	5.42656		4.34243	99.9471	6.92364	5.42657
																4.36211	98.8253	6.88821	6.99187		3.9609	99.9475	6.92365	5.42657		4.34638	100.038	6.92651	5.42662
																4.35882	98.7508	6.88586	6.99217		3.96139	99.9599	6.92404	5.42658		4.35024	100.127	6.92932	5.42667
																4.35641	98.6962	6.88414	6.99259		3.96068	99.942	6.92348	5.42657		4.35361	100.204	6.93177	5.42671
																4.35422	98.6466	6.88257	6.99265		3.95882	99.895	6.922	5.42654		4.3555	100.248	6.93314	5.42673
																4.35487	98.6613	6.88303	6.99314		3.95542	99.8092	6.91929	5.4265		4.35592	100.258	6.93345	5.42673
																4.35838	98.7408	6.88555	6.99402		3.95125	99.704	6.91596	5.42644		4.35608	100.261	6.93356	5.42674
																4.36222	98.8278	6.88829	6.99465		3.94808	99.624	6.91344	5.4264		4.35731	100.29	6.93446	5.42675
																4.36507	98.8924	6.89033	6.99492		3.94671	99.5895	6.91235	5.42638		4.35797	100.305	6.93494	5.42676
																4.36452	98.8799	6.88994	6.99529		3.94813	99.6253	6.91348	5.4264		4.35666	100.275	6.93398	5.42674
[truncated: 3,003 more rows]

## Sheet: Figure S1_A
		B (◆)		407 (☐)		WT (■)		lipo (○)
0		7.00125		7.00125		7.00125		7.00125
0.001		7.00088		7.00006		6.99838		6.99965
0.002		7.00064		6.99992		6.99679		6.99877
0.003		7.00041		7.00024		6.99534		6.99843
0.004		6.99966		7.00059		6.99363		6.99828
0.005		6.99872		7.001		6.99202		6.99796
0.006		6.99825		7.00136		6.9909		6.99781
0.007		6.99829		7.00136		6.99076		6.99802
0.008		6.99848		7.00081		6.99121		6.99823
0.009		6.99835		6.99995		6.99176		6.9984
0.01		6.99809		6.99956		6.99208		6.99862
0.011		6.99805		6.99953		6.9919		6.9989
0.012		6.99845		6.99957		6.99151		6.99914
0.013		6.99888		6.99919		6.99092		6.99943
0.014		6.99922		6.99864		6.99		6.99934
0.015		6.99937		6.99833		6.98895		6.99885
0.016		6.99947		6.99823		6.988		6.99841
0.017		6.99905		6.99827		6.98714		6.99803
0.018		6.99821		6.99812		6.98668		6.99744
0.019		6.99739		6.99747		6.98652		6.99689
0.02		6.99707		6.99628		6.98665		6.99681
0.021		6.997		6.99548		6.9872		6.99744
0.022		6.99686		6.99525		6.98785		6.99832
0.023		6.99665		6.99542		6.98831		6.99867
0.024		6.99665		6.99564		6.98841		6.99871
0.025		6.99685		6.99575		6.98817		6.9989
0.026		6.99702		6.99609		6.98794		6.99908
0.027		6.99715		6.9966		6.98781		6.99889
0.028		6.99716		6.99679		6.98741		6.99826
0.029		6.99695		6.99656		6.98642		6.99782
0.03		6.99657		6.99616		6.98551		6.99763
0.031		6.99611		6.99604		6.98505		6.9977
0.032		6.99571		6.99574		6.98506		6.99799
0.033		6.99586		6.99516		6.98545		6.99834
0.034		6.99649		6.99436		6.98583		6.99857
0.035		6.99738		6.99368		6.98588		6.99847
0.036		6.99801		6.99316		6.98553		6.99835
0.037		6.9981		6.99314		6.98504		6.99822
0.038		6.99789		6.99374		6.98495		6.9982
0.039		6.99744		6.99438		6.98504		6.99812
0.04		6.99674		6.99436		6.98484		6.99811
0.041		6.99637		6.99374		6.9843		6.99794
0.042		6.9964		6.99322		6.98408		6.99767
0.043		6.99661		6.99289		6.9843		6.99729
0.044		6.99696		6.993		6.98459		6.99701
0.045		6.99738		6.99323		6.98488		6.99693
0.046		6.99761		6.99313		6.98475		6.99692
0.047		6.99754		6.99285		6.98445		6.99697
0.048		6.99744		6.99267		6.98425		6.99698
0.049		6.99738		6.99238		6.98415		6.99708
0.05		6.99717		6.99255		6.98371		6.99715
0.051		6.99679		6.99313		6.98291		6.99692
0.052		6.99629		6.99372		6.98184		6.99696
0.053		6.99593		6.99399		6.98113		6.99724
0.054		6.99583		6.99357		6.98125		6.99733
0.055		6.99605		6.99294		6.9816		6.9972
0.056		6.99625		6.99276		6.98188		6.99708
0.057		6.9963		6.99307		6.98192		6.99695
0.058		6.99634		6.99334		6.98156		6.99667
0.059		6.99648		6.99338		6.98102		6.99654
0.06		6.99657		6.993		6.98061		6.99675
0.061		6.99677		6.99228		6.98068		6.99702
0.062		6.99709		6.99167		6.98106		6.99734
0.063		6.99723		6.99097		6.98173		6.99767
0.064		6.99713		6.99085		6.98236		6.99781
0.065		6.99663		6.99157		6.98271		6.99749
0.066		6.99591		6.99295		6.98255		6.99686
0.067		6.99527		6.99403		6.98213		6.99602
0.068		6.99479		6.99428		6.98143		6.99517
0.069		6.99473		6.99411		6.98062		6.99473
0.07		6.99491		6.99393		6.98029		6.99481
0.071		6.99497		6.9937		6.9804		6.99507
0.072		6.99487		6.99337		6.98036		6.99541
0.073		6.99442		6.99271		6.97987		6.99605
0.074		6.9937		6.99211		6.97936		6.99665
0.075		6.99309		6.99156		6.97907		6.99696
0.076		6.99307		6.99091		6.97879		6.99695
0.077		6.99364		6.99038		6.97873		6.99711
0.078		6.99447		6.99017		6.97926		6.99752
0.079		6.99522		6.9904		6.98009		6.99784
0.08		6.99571		6.99085		6.98037		6.99769
0.081		6.99583		6.9909		6.97999		6.9974
0.082		6.99564		6.99063		6.97954		6.99715
0.083		6.99541		6.99062		6.97929		6.99674
0.084		6.99503		6.99133		6.97885		6.99648
0.085		6.99461		6.99209		6.97853		6.99656
0.086		6.99454		6.9924		6.97846		6.99675
0.087		6.99476		6.99207		6.9785		6.99699
0.088		6.99497		6.99189		6.97858		6.99711
0.089		6.99512		6.99197		6.97892		6.99699
0.09		6.99518		6.99201		6.97887		6.99659
0.091		6.99493		6.99196		6.97823		6.99649
0.092		6.9948		6.99164		6.97764		6.99686
0.093		6.99513		6.99135		6.97753		6.99711
0.094		6.99549		6.99116		6.97781		6.99717
0.095		6.9954		6.99081		6.97826		6.99687
0.096		6.99511		6.99039		6.97831		6.99628
0.097		6.99478		6.99024		6.9779		6.99582
0.098		6.9945		6.99072		6.97747		6.99544
0.099		6.99424		6.99151		6.97736		6.99507
0.1		6.99386		6.99239		6.97732		6.99472
0.101		6.99361		6.99306		6.97734		6.99418
0.102		6.99365		6.99351		6.97727		6.99389
0.103		6.99389		6.99365		6.97688		6.99399
0.104		6.99403		6.99321		6.97625		6.99449
0.105		6.994		6.99244		6.97601		6.99526
0.106		6.99393		6.9915		6.97648		6.99581
0.107		6.99391		6.99057		6.9775		6.99573
0.108		6.99399		6.98997		6.97834		6.99537
0.109		6.99396		6.98983		6.97876		6.995
0.11		6.99391		6.99009		6.97882		6.99479
0.111		6.99389		6.99048		6.97858		6.99454
0.112		6.9942		6.99081		6.97827		6.99421
0.113		6.99464		6.99108		6.97787		6.9939
0.114		6.99489		6.99121		6.97738		6.99389
0.115		6.99494		6.99113		6.97689		6.99407
0.116		6.9948		6.99104		6.97676		6.99424
0.117		6.99455		6.99099		6.97704		6.99456
0.118		6.99413		6.99082		6.9774		6.99509
0.119		6.9938		6.99055		6.97766		6.99571
0.12		6.99377		6.99047		6.97793		6.99636
0.121		6.99393		6.99038		6.97807		6.99695
0.122		6.99431		6.99025		6.978		6.99723
0.123		6.99466		6.99013		6.97766		6.99736
0.124		6.99467		6.98982		6.9769		6.99751
0.125		6.99444		6.98964		6.9761		6.99784
0.126		6.99414		6.9894		6.97572		6.99789
0.127		6.9939		6.98929		6.97566		6.9974
0.128		6.99372		6.98956		6.97592		6.99655
0.129		6.99364		6.9902		6.97617		6.99585
0.13		6.99341		6.99087		6.97632		6.99534
0.131		6.99309		6.99115		6.97644		6.99487
0.132		6.99301		6.99103		6.97647		6.99447
0.133		6.99296		6.9907		6.97662		6.99431
0.134		6.99305		6.99097		6.97697		6.99458
0.135		6.99321		6.99167		6.97767		6.99494
0.136		6.9934		6.99198		6.97847		6.99517
0.137		6.99362		6.99162		6.97908		6.99526
0.138		6.99383		6.99114		6.97904		6.99533
0.139		6.99395		6.99081		6.97817		6.99534
0.14		6.99393		6.99044		6.97716		6.99525
0.141		6.99376		6.98991		6.97662		6.99525
0.142		6.99359		6.98917		6.9769		6.99555
0.143		6.99367		6.98847		6.97759		6.99619
0.144		6.9937		6.98816		6.97836		6.99673
0.145		6.99381		6.98861		6.9789		6.99691
0.146		6.99403		6.98941		6.97907		6.99654
0.147		6.99423		6.99007		6.97881		6.99627
0.148		6.99424		6.99067		6.97822		6.99617
0.149		6.99379		6.99111		6.97748		6.99608
0.15		6.99305		6.99148		6.97678		6.99597
0.151		6.99246		6.99173		6.97607		6.99595
0.152		6.99237		6.99183		6.97549		6.99613
0.153		6.99253		6.99169		6.9753		6.99647
0.154		6.99277		6.99129		6.97567		6.99676
0.155		6.99289		6.99061		6.97642		6.99668
0.156		6.99289		6.98967		6.97715		6.99623
0.157		6.99287		6.98848		6.97762		6.99567
0.158		6.99295		6.98772		6.97748		6.99512
0.159		6.99284		6.98767		6.97683		6.99471
0.16		6.99267		6.98819		6.97581		6.99461
0.161		6.99263		6.989		6.97488		6.99491
0.162		6.99278		6.98957		6.97452		6.9954
0.163		6.99295		6.98986		6.97478		6.99601
0.164		6.99303		6.98971		6.97528		6.99642
0.165		6.99324		6.98937		6.97553		6.99651
0.166		6.99337		6.98921		6.97559		6.99647
0.167		6.99329		6.9897		6.97541		6.99637
0.168		6.99314		6.99033		6.9753		6.99584
0.169		6.99305		6.99046		6.97512		6.99496
0.17		6.9929		6.99005		6.97475		6.99418
0.171		6.9928		6.98949		6.9744		6.99393
0.172		6.99277		6.98921		6.9741		6.99418
0.173		6.99278		6.98935		6.97413		6.99466
0.174		6.99249		6.98947		6.9744		6.99511
0.175		6.99202		6.98963		6.97483		6.99539
0.176		6.99171		6.98954		6.97523		6.9956
0.177		6.99156		6.98903		6.9755		6.99579
0.178		6.99144		6.98835		6.97544		6.99593
0.179		6.9917		6.98781		6.9751		6.99585
0.18		6.99223		6.98758		6.97472		6.9956
0.181		6.99265		6.98784		6.97448		6.99573
0.182		6.99275		6.98818		6.97469		6.99614
0.183		6.99244		6.98823		6.97522		6.99645
0.184		6.99214		6.98799		6.97581		6.9964
0.185		6.99235		6.98763		6.97631		6.99611
0.186		6.99287		6.98771		6.9765		6.99533
0.187		6.99309		6.9882		6.97606		6.99435
0.188		6.9929		6.98883		6.97564		6.99383
0.189		6.99231		6.98921		6.9758		6.99403
0.19		6.99158		6.98928		6.97637		6.99461
0.191		6.99089		6.98902		6.97678		6.99489
0.192		6.99058		6.9886		6.97664		6.99467
0.193		6.99038		6.98835		6.97625		6.99437
0.194		6.99068		6.98859		6.976		6.99415
0.195		6.99128		6.98951		6.97573		6.99421
0.196		6.99166		6.99083		6.97534		6.99453
0.197		6.99145		6.9915		6.97524		6.99483
0.198		6.99084		6.99136		6.97549		6.99517
0.199		6.99043		6.99078		6.97607		6.99543
0.2		6.99024		6.99011		6.97644		6.9955
0.201		6.99022		6.98965		6.97616		6.99536
0.202		6.99042		6.98916		6.97559		6.99493
0.203		6.99073		6.98836		6.97489		6.99451
0.204		6.99118		6.9879		6.97424		6.99454
0.205		6.99182		6.98795		6.9741		6.9949
0.206		6.99287		6.98855		6.97424		6.99529
0.207		6.99409		6.98911		6.97446		6.99541
0.208		6.99479		6.9891		6.97439		6.99553
0.209		6.99467		6.98869		6.97427		6.99566
0.21		6.994		6.9883		6.97414		6.99582
0.211		6.99307		6.98806		6.97432		6.99599
0.212		6.99229		6.98812		6.97476		6.99586
0.213		6.99187		6.98848		6.97499		6.99557
0.214		6.99162		6.98876		6.97478		6.99546
0.215		6.99161		6.98903		6.97451		6.99563
0.216		6.99153		6.98897		6.97476		6.99589
0.217		6.99125		6.98848		6.97534		6.99618
0.218		6.99109		6.98815		6.97567		6.99633
0.219		6.9913		6.98842		6.97537		6.9963
0.22		6.99158		6.98931		6.97454		6.99592
0.221		6.99164		6.99033		6.97339		6.99529
0.222		6.99126		6.99082		6.97259		6.99467
0.223		6.99077		6.99093		6.97223		6.99446
0.224		6.9906		6.99063		6.97219		6.99429
0.225		6.9905		6.99003		6.97231		6.99411
0.226		6.9906		6.98982		6.97255		6.99384
0.227		6.99099		6.99004		6.97282		6.99364
0.228		6.99146		6.98982		6.97321		6.99363
0.229		6.99177		6.98904		6.97369		6.99397
0.23		6.99168		6.9881		6.97394		6.99444
0.231		6.99115		6.98736		6.97392		6.9949
0.232		6.99059		6.98725		6.97403		6.99508
0.233		6.99049		6.9877		6.97394		6.99478
0.234		6.99067		6.98791		6.97328		6.99456
0.235		6.99101		6.98763		6.97255		6.99473
0.236		6.99109		6.98711		6.97214		6.99503
0.237		6.99118		6.98663		6.97203		6.99517
0.238		6.99136		6.98636		6.9722		6.99539
0.239		6.99134		6.98652		6.9724		6.99559
0.24		6.99113		6.98705		6.97234		6.99595
0.241		6.99087		6.98777		6.97218		6.99627
0.242		6.9905		6.98866		6.97203		6.99628
0.243		6.99004		6.98919		6.97174		6.99633
0.244		6.98953		6.9893		6.97157		6.9966
0.245		6.98938		6.98934		6.9716		6.99704
0.246		6.98981		6.98913		6.97205		6.99742
0.247		6.99064		6.98889		6.97269		6.99751
0.248		6.99151		6.98849		6.97304		6.99719
0.249		6.9918		6.98813		6.97327		6.99656
0.25		6.99136		6.98808		6.97331		6.9957
0.251		6.99078		6.98827		6.97301		6.99497
0.252		6.99035		6.9885		6.97288		6.99472
0.253		6.99019		6.98876		6.97297		6.99496
0.254		6.99013		6.98925		6.97311		6.99532
0.255		6.99031		6.98975		6.97314		6.99544
0.256		6.99052		6.99014		6.97288		6.99547
0.257		6.99068		6.99055		6.97243		6.99542
0.258		6.99078		6.99097		6.9721		6.99503
0.259		6.99076		6.99107		6.9717		6.99459
0.26		6.99078		6.99074		6.97097		6.99429
0.261		6.99086		6.99039		6.97003		6.99439
0.262		6.99081		6.99012		6.96947		6.99476
0.263		6.99055		6.98932		6.96968		6.99521
0.264		6.99012		6.98797		6.9704		6.99545
0.265		6.98971		6.98711		6.97105		6.99543
0.266		6.98954		6.98648		6.97149		6.9954
0.267		6.98968		6.98632		6.97183		6.99567
0.268		6.9899		6.98646		6.97214		6.99596
0.269		6.99027		6.98668		6.97256		6.99596
0.27		6.99077		6.98711		6.97282		6.99571
0.271		6.99112		6.98747		6.97279		6.99521
0.272		6.99113		6.98775		6.97257		6.99462
0.273		6.99098		6.98759		6.97209		6.99421
0.274		6.99057		6.98727		6.97162		6.99413
0.275		6.99024		6.98715		6.97125		6.99432
0.276		6.99011		6.98705		6.97123		6.99471
0.277		6.99016		6.98696		6.97183		6.99502
0.278		6.99026		6.98721		6.97271		6.99533
0.279		6.99043		6.9875		6.97372		6.99559
0.28		6.99081		6.98754		6.97449		6.99578
0.281		6.99128		6.98756		6.9749		6.99597
0.282		6.99161		6.98782		6.9748		6.99587
0.283		6.99147		6.98823		6.97419		6.99536
0.284		6.99113		6.98867		6.97344		6.9949
0.285		6.99068		6.98897		6.97275		6.99481
0.286		6.99026		6.98931		6.97255		6.99478
0.287		6.99012		6.98939		6.9727		6.99473
0.288		6.99014		6.98912		6.97291		6.99482
0.289		6.9903		6.98834		6.97296		6.99505
0.29		6.99066		6.98757		6.97272		6.99518
0.291		6.99099		6.98726		6.97233		6.99506
0.292		6.99123		6.98735		6.97193		6.9949
0.293		6.99122		6.98746		6.97163		6.99487
0.294		6.99085		6.98744		6.97147		6.99512
0.295		6.9903		6.98717		6.97137		6.99531
0.296		6.98987		6.9869		6.97104		6.9954
0.297		6.9899		6.98677		6.97084		6.99529
0.298		6.9902		6.98701		6.97094		6.99527
0.299		6.99044		6.98791		6.97143		6.9952
0.3		6.99065		6.98919		6.97182		6.99493
0.301		6.99068		6.99017		6.9718		6.99458
0.302		6.9904		6.99037		6.9718		6.99415
0.303		6.99002		6.98974		6.97197		6.99387
0.304		6.9898		6.98857		6.9723		6.99404
0.305		6.98958		6.98721		6.97282		6.9947
0.306		6.98957		6.98616		6.97349		6.99538
0.307		6.98979		6.98597		6.97377		6.99564
0.308		6.99009		6.9862		6.97322		6.99564
0.309		6.99009		6.98663		6.97228		6.99547
0.31		6.98989		6.98713		6.97143		6.99508
0.311		6.9898		6.98758		6.97102		6.99453
0.312		6.98977		6.98808		6.97114		6.99395
0.313		6.98984		6.98874		6.9713		6.99337
0.314		6.98998		6.98931		6.97123		6.9931
0.315		6.99016		6.98958		6.97126		6.99323
0.316		6.99017		6.98977		6.97148		6.99361
0.317		6.99008		6.98953		6.97159		6.99403
0.318		6.99014		6.9889		6.9717		6.99439
0.319		6.99042		6.98827		6.9719		6.9948
0.32		6.99075		6.98751		6.9718		6.99506
0.321		6.99092		6.98662		6.97127		6.99487
0.322		6.99083		6.98602		6.97057		6.99435
0.323		6.9905		6.98557		6.97009		6.99395
0.324		6.99004		6.98583		6.97009		6.99382
0.325		6.98988		6.98673		6.97046		6.9941
0.326		6.99017		6.98757		6.97115		6.99471
0.327		6.99073		6.98769		6.97194		6.99525
0.328		6.99117		6.98791		6.97243		6.99572
0.329		6.99122		6.98848		6.97276		6.99584
0.33		6.99108		6.98891		6.97289		6.9958
0.331		6.99094		6.98882		6.97283		6.99578
0.332		6.99084		6.98829		6.97255		6.99589
0.333		6.99104		6.98794		6.97243		6.99603
0.334		6.99124		6.98798		6.97263		6.99598
0.335		6.99108		6.98823		6.97313		6.9958
0.336		6.99029		6.98832		6.97382		6.99546
0.337		6.98937		6.98851		6.97438		6.99533
0.338		6.98868		6.98875		6.97473		6.99524
0.339		6.98844		6.98918		6.9748		6.99488
0.34		6.98855		6.98954		6.97465		6.99417
0.341		6.98891		6.98972		6.97421		6.99375
0.342		6.9894		6.98983		6.97362		6.9938
0.343		6.98978		6.98985		6.97313		6.99419
0.344		6.99023		6.98961		6.97273		6.99431
0.345		6.99068		6.98871		6.97256		6.99427
0.346		6.99099		6.98741		6.97249		6.99437
0.347		6.99115		6.9864		6.97213		6.99483
0.348		6.99115		6.98586		6.97181		6.99554
0.349		6.99088		6.98587		6.97169		6.99613
0.35		6.9906		6.98595		6.97199		6.99658
0.351		6.99054		6.98638		6.97239		6.99704
0.352		6.99057		6.9872		6.97271		6.99739
0.353		6.99063		6.98787		6.97289		6.9973
0.354		6.99059		6.98801		6.97268		6.99684
0.355		6.99046		6.9877		6.9721		6.99625
0.356		6.99026		6.98683		6.9714		6.99556
0.357		6.98999		6.98596		6.97071		6.99512
0.358		6.98988		6.98563		6.9702		6.99493
0.359		6.98982		6.986		6.96997		6.99488
0.36		6.98966		6.98665		6.97011		6.99487
0.361		6.98939		6.98709		6.97069		6.99455
0.362		6.98925		6.98744		6.97109		6.994
0.363		6.9894		6.98825		6.97118		6.99361
0.364		6.98985		6.98922		6.97131		6.99373
0.365		6.99032		6.98958		6.97161		6.9942
0.366		6.9906		6.98902		6.97202		6.9948
0.367		6.99065		6.98767		6.97241		6.9951
0.368		6.99043		6.98617		6.97291		6.99515
0.369		6.99007		6.98507		6.97335		6.99516
0.37		6.98977		6.98505		6.97366		6.99539
0.371		6.98959		6.9856		6.97381		6.99559
0.372		6.98961		6.98645		6.97358		6.99538
0.373		6.98993		6.98733		6.97267		6.99517
0.374		6.99014		6.98754		6.97156		6.99512
0.375		6.9901		6.9876		6.97088		6.9952
0.376		6.98984		6.98755		6.97087		6.99516
0.377		6.98947		6.98722		6.97108		6.99509
0.378		6.98922		6.9863		6.97115		6.99504
0.379		6.98927		6.98539		6.97129		6.99487
0.38		6.98935		6.98518		6.97137		6.99462
0.381		6.98938		6.98546		6.97111		6.99453
0.382		6.9893		6.98572		6.97095		6.99454
0.383		6.98903		6.98574		6.97141		6.99489
0.384		6.9888		6.98565		6.97229		6.9954
0.385		6.98895		6.98525		6.97287		6.99577
0.386		6.98921		6.98494		6.97273		6.99586
0.387		6.98914		6.98496		6.97232		6.99575
0.388		6.98865		6.98523		6.97212		6.99535
0.389		6.98846		6.98588		6.97222		6.99493
0.39		6.98879		6.98662		6.97239		6.9946
0.391		6.98919		6.98725		6.97222		6.99445
0.392		6.9894		6.98775		6.97185		6.99432
0.393		6.98973		6.98842		6.97159		6.99427
0.394		6.99002		6.98921		6.97138		6.99424
0.395		6.98993		6.98993		6.97115		6.99433
0.396		6.98946		6.99037		6.97113		6.9947
0.397		6.98915		6.99065		6.97151		6.99498
0.398		6.98925		6.99072		6.97199		6.99536
0.399		6.9897		6.99039		6.97253		6.99549
0.4		6.99044		6.98946		6.97289		6.99549
0.401		6.99103		6.98842		6.97267		6.99542
0.402		6.99096		6.98795		6.97199		6.99516
0.403		6.99049		6.98815		6.97113		6.99505
0.404		6.99002		6.98834		6.97032		6.99509
0.405		6.98981		6.98863		6.96985		6.99521
0.406		6.98971		6.98889		6.96971		6.99532
0.407		6.98959		6.98922		6.96991		6.99527
0.408		6.98985		6.98893		6.97046		6.99507
0.409		6.99023		6.98761		6.97088		6.99474
0.41		6.99059		6.98628		6.97097		6.99453
0.411		6.99055		6.98557		6.97072		6.99444
0.412		6.99013		6.98566		6.97029		6.99455
0.413		6.98954		6.98612		6.97013		6.9947
0.414		6.98919		6.98642		6.97019		6.99436
0.415		6.98909		6.98636		6.97014		6.99373
0.416		6.98913		6.9862		6.97013		6.99321
0.417		6.98935		6.98566		6.97009		6.99282
0.418		6.98975		6.98526		6.96996		6.9929
0.419		6.99027		6.98526		6.97016		6.99353
0.42		6.99065		6.98551		6.97081		6.99441
0.421		6.99082		6.98604		6.97145		6.99476
0.422		6.99072		6.98697		6.97161		6.99457
0.423		6.99038		6.98803		6.97136		6.99403
0.424		6.99007		6.98908		6.9707		6.99353
0.425		6.98995		6.9897		6.97002		6.99312
0.426		6.99003		6.98981		6.96942		6.9934
0.427		6.99006		6.98936		6.96893		6.99393
0.428		6.98973		6.98848		6.96862		6.99441
0.429		6.9893		6.9876		6.96879		6.99484
0.43		6.98888		6.98679		6.96955		6.99535
0.431		6.98854		6.98631		6.97054		6.99582
0.432		6.9884		6.98625		6.97166		6.99631
0.433		6.98852		6.98655		6.97246		6.9966
0.434		6.98868		6.98701		6.97302		6.99661
0.435		6.98887		6.98701		6.97303		6.99619
0.436		6.98918		6.98679		6.97253		6.99556
0.437		6.98946		6.98682		6.97193		6.99496
0.438		6.98952		6.98679		6.97122		6.99465
0.439		6.98924		6.98662		6.97094		6.99474
0.44		6.98879		6.98634		6.97096		6.99493
0.441		6.98814		6.98605		6.97122		6.995
0.442		6.98778		6.98592		6.9716		6.99516
0.443		6.98807		6.98602		6.97184		6.99521
0.444		6.98849		6.98651		6.97148		6.99516
0.445		6.98877		6.98663		6.97064		6.99527
0.446		6.98885		6.9865		6.96961		6.99546
0.447		6.9891		6.98655		6.96881		6.99549
0.448		6.98933		6.98713		6.96852		6.99527
0.449		6.98914		6.98757		6.96857		6.99526
0.45		6.98871		6.98751		6.96888		6.99545
0.451		6.98825		6.98732		6.96938		6.99549
0.452		6.988		6.98711		6.96994		6.99527
0.453		6.98804		6.98692		6.97017		6.99521
0.454		6.98836		6.98641		6.97023		6.99557
0.455		6.98859		6.98646		6.9701		6.99585
0.456		6.98864		6.98722		6.97017		6.99565
0.457		6.98865		6.98837		6.97058		6.99524
0.458		6.98875		6.9893		6.97079		6.99473
0.459		6.98877		6.98958		6.97023		6.99421
0.46		6.98859		6.98965		6.96931		6.99398
0.461		6.98821		6.98929		6.96863		6.9943
0.462		6.98781		6.98833		6.96844		6.99501
0.463		6.98774		6.98706		6.96884		6.99565
0.464		6.988		6.98579		6.96953		6.99588
0.465		6.98828		6.98517		6.97007		6.99549
0.466		6.98832		6.98522		6.97037		6.99458
0.467		6.98833		6.98557		6.9701		6.99369
0.468		6.98846		6.98599		6.96949		6.9933
0.469		6.9887		6.98615		6.96912		6.99341
0.47		6.98903		6.98605		6.96899		6.99393
0.471		6.98909		6.98618		6.96886		6.99451
0.472		6.98894		6.98655		6.96892		6.9951
0.473		6.98888		6.98674		6.9693		6.99583
0.474		6.98908		6.98643		6.96982		6.99641
0.475		6.98918		6.98571		6.97013		6.99654
0.476		6.98908		6.98551		6.97038		6.99597
0.477		6.98908		6.98566		6.97036		6.99513
0.478		6.98931		6.98595		6.97017		6.99453
0.479		6.98971		6.98629		6.97007		6.99436
0.48		6.99004		6.98654		6.97014		6.99442
0.481		6.99016		6.98663		6.96999		6.99459
0.482		6.99003		6.98668		6.9699		6.99469
0.483		6.98972		6.98675		6.97028		6.99469
0.484		6.98918		6.98665		6.97079		6.99468
0.485		6.98867		6.98659		6.97104		6.99477
0.486		6.98845		6.98654		6.97079		6.9948
0.487		6.98858		6.98673		6.97015		6.99495
0.488		6.98913		6.98745		6.96943		6.99489
0.489		6.98992		6.98814		6.96913		6.99458
0.49		6.99041		6.98839		6.96919		6.99466
0.491		6.99049		6.9883		6.96935		6.9948
0.492		6.9901		6.98814		6.96916		6.99451
0.493		6.9894		6.98801		6.96884		6.99409
0.494		6.98864		6.9882		6.96875		6.99402
0.495		6.98833		6.98828		6.96915		6.99418
0.496		6.9884		6.9885		6.96974		6.99433
0.497		6.98883		6.98871		6.97019		6.99461
0.498		6.98916		6.98866		6.97046		6.99506
0.499		6.98918		6.98849		6.97073		6.99564
0.5		6.98929		6.9882		6.97088		6.99575
0.501		6.98944		6.98782		6.97057		6.99517
0.502		6.98946		6.98726		6.97021		6.99435
0.503		6.98933		6.98703		6.97012		6.99367
0.504		6.98923		6.98727		6.97018		6.99325
0.505		6.98911		6.98759		6.9701		6.99329
0.506		6.98915		6.98737		6.96985		6.99378
0.507		6.98913		6.98709		6.96983		6.99427
0.508		6.98911		6.9871		6.96995		6.99428
0.509		6.98912		6.98719		6.96994		6.99389
0.51		6.98896		6.987		6.96991		6.99363
0.511		6.98887		6.98665		6.97003		6.99361
0.512		6.98873		6.98648		6.97014		6.99381
0.513		6.98852		6.98653		6.97007		6.99424
0.514		6.98817		6.98643		6.96969		6.99491
0.515		6.98785		6.98619		6.96964		6.99538
0.516		6.98799		6.98621		6.97019		6.99542
0.517		6.98853		6.98639		6.97093		6.99557
0.518		6.98883		6.98631		6.97167		6.9956
0.519		6.98877		6.98581		6.97188		6.99531
0.52		6.98849		6.98552		6.97159		6.99501
0.521		6.98812		6.98543		6.97112		6.99503
0.522		6.98808		6.98558		6.97074		6.99517
0.523		6.98843		6.98594		6.97008		6.99514
0.524		6.9888		6.98645		6.96932		6.99476
0.525		6.989		6.98698		6.96875		6.9943
0.526		6.98901		6.98739		6.96863		6.99424
0.527		6.98879		6.98775		6.96896		6.99439
0.528		6.98851		6.98785		6.96925		6.99479
0.529		6.98848		6.98759		6.96969		6.99522
0.53		6.98871		6.98736		6.97032		6.99526
0.531		6.98901		6.98691		6.97084		6.99487
0.532		6.98934		6.98659		6.97078		6.99418
0.533		6.98949		6.98655		6.97026		6.99383
0.534		6.98965		6.98685		6.96967		6.99412
0.535		6.98982		6.9873		6.96933		6.99475
0.536		6.98981		6.98787		6.96919		6.99529
0.537		6.98949		6.98818		6.96923		6.99532
0.538		6.98902		6.98823		6.96908		6.99522
0.539		6.98864		6.98783		6.96909		6.9951
0.54		6.98863		6.98716		6.96952		6.99481
0.541		6.98888		6.98704		6.96987		6.99448
0.542		6.98908		6.98691		6.96989		6.99436
0.543		6.98904		6.98658		6.96977		6.99435
0.544		6.98904		6.98626		6.96956		6.99417
0.545		6.98903		6.98638		6.96918		6.9938
0.546		6.9888		6.98634		6.9688		6.99346
0.547		6.98834		6.98634		6.96866		6.99334
0.548		6.98796		6.98664		6.96875		6.99352
0.549		6.98803		6.98722		6.969		6.99382
0.55		6.98836		6.98757		6.96943		6.99405
0.551		6.98848		6.98718		6.96975		6.99426
0.552		6.98851		6.98618		6.96992		6.99439
0.553		6.98834		6.98538		6.9698		6.9946
0.554		6.98825		6.98515		6.96995		6.99493
0.555		6.98833		6.98544		6.97017		6.99538
0.556		6.98858		6.98646		6.9703		6.99564
0.557		6.98854		6.98731		6.97043		6.99529
0.558		6.98839		6.98746		6.97058		6.99433
0.559		6.98812		6.9873		6.97039		6.99348
0.56		6.988		6.98736		6.97003		6.99332
0.561		6.98804		6.98783		6.96982		6.99353
0.562		6.98791		6.98819		6.96949		6.99383
0.563		6.98795		6.9885		6.96933		6.99425
0.564		6.98838		6.98838		6.9695		6.99495
0.565		6.98906		6.98812		6.96998		6.99555
0.566		6.98944		6.98796		6.97048		6.99595
0.567		6.98954		6.98762		6.97033		6.99588
0.568		6.98938		6.98713		6.96969		6.99539
0.569		6.98923		6.98679		6.9688		6.99492
0.57		6.9891		6.98677		6.96817		6.99466
0.571		6.98909		6.98685		6.96786		6.99482
0.572		6.98896		6.98676		6.96791		6.99497
0.573		6.98875		6.98672		6.96812		6.99494
0.574		6.98854		6.98709		6.9683		6.99493
0.575		6.98856		6.98737		6.96839		6.99498
0.576		6.98901		6.98748		6.96831		6.99504
0.577		6.98942		6.9874		6.96819		6.99511
0.578		6.98967		6.98738		6.96821		6.99503
0.579		6.98971		6.98723		6.96824		6.99496
0.58		6.98943		6.98709		6.96827		6.99514
0.581		6.98907		6.98715		6.9685		6.99499
0.582		6.98881		6.98715		6.96878		6.99448
0.583		6.98856		6.98681		6.96885		6.99384
0.584		6.98842		6.98636		6.9689		6.99356
0.585		6.98831		6.98612		6.9689		6.99371
0.586		6.98807		6.98585		6.96875		6.99407
0.587		6.98775		6.98561		6.96853		6.99451
0.588		6.98762		6.98558		6.96813		6.99491
0.589		6.98777		6.98599		6.96796		6.995
0.59		6.98787		6.9866		6.968		6.99483
0.591		6.98788		6.987		6.96805		6.99469
0.592		6.98785		6.98697		6.96791		6.99448
0.593		6.98788		6.98697		6.96775		6.99439
0.594		6.98791		6.98714		6.96761		6.99413
0.595		6.98794		6.98726		6.96733		6.99365
0.596		6.98787		6.98715		6.96734		6.99326
0.597		6.98765		6.98673		6.96769		6.99297
0.598		6.98735		6.98579		6.96806		6.99296
0.599		6.98729		6.98492		6.96856		6.99318
0.6		6.98754		6.98491		6.96902		6.9936
0.601		6.9881		6.9862		6.96938		6.99429
0.602		6.98877		6.98764		6.9699		6.99506
0.603		6.98934		6.98848		6.97021		6.99556
0.604		6.98954		6.98879		6.97015		6.99566
0.605		6.98948		6.98875		6.96993		6.99539
0.606		6.98885		6.98794		6.9698		6.99495
0.607		6.98815		6.9865		6.96988		6.99461
0.608		6.98755		6.98541		6.96991		6.99468
0.609		6.98712		6.98497		6.96975		6.99495
0.61		6.98712		6.98485		6.96927		6.9951
0.611		6.98765		6.98505		6.96867		6.99508
0.612		6.98816		6.98586		6.96797		6.99491
0.613		6.98819		6.98695		6.96751		6.99481
0.614		6.98757		6.98792		6.96769		6.9947
0.615		6.98701		6.98847		6.96811		6.99453
0.616		6.987		6.98858		6.96873		6.994
0.617		6.98748		6.98836		6.96933		6.9937
0.618		6.98813		6.98771		6.97007		6.99377
0.619		6.98846		6.98669		6.97068		6.9939
0.62		6.98848		6.98583		6.97077		6.994
0.621		6.98813		6.98576		6.97044		6.9942
0.622		6.98792		6.98616		6.97		6.99477
0.623		6.98837		6.98648		6.96976		6.99534
0.624		6.98931		6.98643		6.96978		6.99564
0.625		6.99007		6.98652		6.96956		6.99565
0.626		6.9905		6.98668		6.96918		6.99556
0.627		6.99059		6.987		6.96911		6.99538
0.628		6.99022		6.98724		6.96945		6.99479
0.629		6.98951		6.98726		6.96976		6.99397
0.63		6.98865		6.98705		6.96963		6.99344
0.631		6.98784		6.98671		6.96926		6.99346
0.632		6.98743		6.98648		6.96883		6.99371
0.633		6.9875		6.98623		6.96829		6.99383
0.634		6.9877		6.98605		6.96784		6.99378
0.635		6.98798		6.98627		6.96799		6.99375
0.636		6.9883		6.98633		6.96867		6.99387
0.637		6.98874		6.9864		6.96945		6.99395
0.638		6.98908		6.98649		6.96996		6.99392
0.639		6.98922		6.98707		6.97009		6.99384
0.64		6.98933		6.98797		6.97019		6.99385
0.641		6.98931		6.98859		6.97032		6.99409
0.642		6.98923		6.98846		6.97047		6.99445
0.643		6.98917		6.98831		6.9704		6.99501
0.644		6.98901		6.98835		6.97013		6.9956
0.645		6.98861		6.98817		6.96957		6.99592
0.646		6.98808		6.98789		6.96893		6.99589
0.647		6.98739		6.98762		6.96844		6.99573
0.648		6.98685		6.98717		6.96816		6.9957
0.649		6.98665		6.98633		6.96812		6.99566
0.65		6.98662		6.98511		6.96815		6.99564
0.651		6.98679		6.98413		6.96826		6.99562
0.652		6.98727		6.98332		6.96853		6.99544
0.653		6.98798		6.98315		6.969		6.99516
0.654		6.98842		6.9836		6.96929		6.99512
0.655		6.98849		6.98446		6.96915		6.99542
0.656		6.9887		6.98537		6.96899		6.99567
0.657		6.98921		6.98594		6.96873		6.99546
0.658		6.98979		6.98607		6.96827		6.99518
0.659		6.99017		6.98604		6.96789		6.995
0.66		6.99016		6.98586		6.96762		6.99513
0.661		6.98975		6.98597		6.96813		6.99568
0.662		6.9891		6.98633		6.96905		6.99625
0.663		6.98836		6.98679		6.96972		6.99623
0.664		6.98793		6.98732		6.9699		6.99566
0.665		6.98815		6.9875		6.96982		6.99504
0.666		6.98863		6.98719		6.97006		6.99453
0.667		6.98894		6.98659		6.97031		6.99404
0.668		6.98912		6.98614		6.96999		6.99399
0.669		6.98904		6.98588		6.96936		6.99421
0.67		6.98888		6.98602		6.96898		6.99434
0.671		6.98864		6.98633		6.96875		6.99408
0.672		6.98838		6.98659		6.96831		6.99373
0.673		6.9883		6.98671		6.96808		6.99344
0.674		6.98834		6.98661		6.96824		6.99318
0.675		6.98839		6.98629		6.96856		6.99293
0.676		6.98833		6.98611		6.96869		6.99273
0.677		6.98817		6.986		6.96843		6.99281
0.678		6.98796		6.986		6.96798		6.99325
0.679		6.98796		6.98588		6.96793		6.99405
0.68		6.98822		6.98571		6.96828		6.99493
0.681		6.98868		6.98549		6.96848		6.99559
0.682		6.98929		6.98533		6.9685		6.9958
0.683		6.98982		6.98508		6.96838		6.99585
0.684		6.98997		6.98483		6.96817		6.99547
0.685		6.98976		6.98483		6.96769		6.99496
0.686		6.98935		6.98506		6.96753		6.99453
0.687		6.98904		6.98529		6.96791		6.99434
0.688		6.98868		6.98556		6.96836		6.99486
0.689		6.98838		6.98576		6.96891		6.9955
0.69		6.98845		6.98586		6.96946		6.99559
0.691		6.98865		6.98599		6.96954		6.99518
0.692		6.98861		6.98604		6.96924		6.99463
0.693		6.9885		6.98571		6.9687		6.99436
0.694		6.98842		6.98502		6.96807		6.99456
0.695		6.98833		6.98431		6.96778		6.99473
0.696		6.98799		6.9839		6.96769		6.99456
0.697		6.98786		6.98375		6.96778		6.99414
0.698		6.98836		6.98421		6.96787		6.99388
0.699		6.98915		6.98546		6.96811		6.99394
0.7		6.98952		6.98697		6.96858		6.99396
0.701		6.98938		6.98797		6.96925		6.99372
0.702		6.98886		6.98816		6.96989		6.99341
0.703		6.98853		6.98789		6.9701		6.99329
0.704		6.98843		6.988		6.9699		6.99325
0.705		6.98833		6.9885		6.96949		6.99331
0.706		6.98836		6.98877		6.969		6.99336
0.707		6.98834		6.98839		6.96825		6.99375
0.708		6.98795		6.98734		6.96768		6.99431
0.709		6.98741		6.98582		6.96747		6.9947
0.71		6.98695		6.98469		6.96762		6.99481
0.711		6.98678		6.98438		6.96819		6.99456
0.712		6.98698		6.98426		6.96871		6.99422
0.713		6.98738		6.98397		6.96909		6.99417
0.714		6.98776		6.98386		6.96916		6.99425
0.715		6.98794		6.98443		6.96878		6.99425
0.716		6.98801		6.98517		6.96816		6.99404
0.717		6.9877		6.98571		6.96789		6.99363
0.718		6.9874		6.98568		6.96781		6.99321
0.719		6.98755		6.98543		6.96777		6.99327
0.72		6.98803		6.98535		6.96763		6.99373
0.721		6.98832		6.98567		6.96756		6.99432
0.722		6.98846		6.98644		6.96757		6.9947
0.723		6.98848		6.98719		6.96768		6.99472
0.724		6.98857		6.98757		6.96772		6.99441
0.725		6.98831		6.98762		6.96766		6.99432
0.726		6.98831		6.98739		6.96782		6.99437
0.727		6.98846		6.98705		6.96816		6.99432
0.728		6.9885		6.98683		6.96845		6.99406
0.729		6.98829		6.98678		6.96826		6.99395
0.73		6.98816		6.9867		6.96752		6.99406
0.731		6.98809		6.98634		6.96678		6.99431
0.732		6.98823		6.98592		6.96657		6.99464
0.733		6.98867		6.98601		6.96675		6.99519
0.734		6.98899		6.98656		6.96713		6.9957
0.735		6.98888		6.98726		6.96754		6.99591
0.736		6.98855		6.98725		6.96809		6.9957
0.737		6.98825		6.98641		6.96862		6.99509
0.738		6.98797		6.98552		6.96868		6.99442
0.739		6.98756		6.985		6.9685		6.99415
0.74		6.98744		6.98468		6.96855		6.99399
0.741		6.98793		6.98479		6.96861		6.99398
0.742		6.9887		6.98506		6.96852		6.99407
0.743		6.98942		6.98517		6.96843		6.99433
0.744		6.98965		6.98523		6.96842		6.99452
0.745		6.98938		6.98551		6.96829		6.99438
0.746		6.98887		6.98596		6.9685		6.99398
0.747		6.98861		6.98644		6.9689		6.99344
0.748		6.98863		6.98671		6.96904		6.99315
0.749		6.98889		6.98697		6.96894		6.99314
0.75		6.98927		6.98753		6.9688		6.9934
0.751		6.98956		6.98805		6.96855		6.99353
0.752		6.98975		6.98822		6.96813		6.99349
0.753		6.98978		6.98786		6.96774		6.99346
0.754		6.98949		6.98701		6.96746		6.9933
0.755		6.98881		6.98635		6.96748		6.99322
0.756		6.98794		6.98594		6.9677		6.99366
0.757		6.9873		6.98579		6.9679		6.99458
0.758		6.98739		6.98577		6.96806		6.99529
0.759		6.98802		6.9859		6.96816		6.99531
0.76		6.9888		6.98608		6.96837		6.99478
0.761		6.98948		6.986		6.96835		6.994
0.762		6.98968		6.98613		6.96799		6.99329
0.763		6.98943		6.98654		6.96736		6.99301
0.764		6.98894		6.98686		6.96666		6.99317
0.765		6.98824		6.98663		6.96624		6.99341
0.766		6.98795		6.98601		6.96639		6.99335
0.767		6.98812		6.98503		6.96691		6.99307
0.768		6.98841		6.98431		6.9675		6.99264
0.769		6.98846		6.98404		6.96809		6.99209
0.77		6.98833		6.98417		6.96869		6.99155
0.771		6.98845		6.98451		6.96912		6.99155
0.772		6.98866		6.98482		6.96943		6.99226
0.773		6.98883		6.98482		6.96968		6.99321
0.774		6.98865		6.98464		6.96965		6.99373
0.775		6.98814		6.98489		6.96901		6.99351
0.776		6.98765		6.98584		6.96797		6.99299
0.777		6.9873		6.98677		6.96723		6.99268
0.778		6.98711		6.98729		6.96685		6.99264
0.779		6.9871		6.98745		6.96655		6.99301
0.78		6.98737		6.98729		6.96677		6.99348
0.781		6.98776		6.98679		6.96704		6.99394
0.782		6.98798		6.98604		6.96727		6.9943
0.783		6.98803		6.98543		6.96737		6.99438
0.784		6.9881		6.9853		6.96728		6.99425
0.785		6.98823		6.98571		6.96692		6.99409
0.786		6.98845		6.98664		6.96682		6.99423
0.787		6.9885		6.98706		6.96727		6.99436
0.788		6.98835		6.98675		6.96767		6.99422
0.789		6.98833		6.9861		6.96758		6.99412
0.79		6.98846		6.98556		6.9674		6.99399
0.791		6.98867		6.98553		6.96745		6.99387
0.792		6.98907		6.98595		6.96793		6.99357
0.793		6.98967		6.9866		6.96851		6.99294
0.794		6.9902		6.98709		6.96868		6.99231
0.795		6.99033		6.98716		6.9684		6.99197
0.796		6.99011		6.98663		6.96804		6.992
0.797		6.9898		6.98583		6.96792		6.99216
0.798		6.98966		6.98542		6.9679		6.99247
0.799		6.98987		6.98547		6.96788		6.99299
0.8		6.99011		6.98572		6.96811		6.99354
0.801		6.99004		6.98595		6.96869		6.9942
0.802		6.98965		6.98588		6.96921		6.99474
0.803		6.98897		6.98605		6.96935		6.9951
0.804		6.98812		6.9866		6.96939		6.99514
0.805		6.98737		6.98671		6.96931		6.99484
0.806		6.98705		6.9862		6.96928		6.99437
0.807		6.98704		6.98584		6.96935		6.99372
0.808		6.98707		6.98611		6.96931		6.99319
0.809		6.98689		6.98638		6.96916		6.99298
0.81		6.9868		6.98616		6.96916		6.99304
0.811		6.98711		6.98586		6.96926		6.99311
0.812		6.98766		6.98559		6.96929		6.9931
0.813		6.98813		6.98545		6.96905		6.99319
0.814		6.98829		6.98543		6.96849		6.99351
0.815		6.98811		6.98555		6.96803		6.99404
0.816		6.98791		6.98586		6.96776		6.99448
0.817		6.98784		6.98615		6.96746		6.99457
0.818		6.98764		6.98651		6.96722		6.99431
0.819		6.98751		6.98694		6.96722		6.99405
0.82		6.98736		6.98741		6.96741		6.99388
0.821		6.98721		6.98758		6.96748		6.99398
0.822		6.98727		6.98722		6.96749		6.99428
0.823		6.98738		6.98642		6.96773		6.99464
0.824		6.98763		6.98544		6.968		6.99506
0.825		6.98786		6.98472		6.96822		6.99524
0.826		6.98789		6.98477		6.96865		6.99497
0.827		6.98785		6.98514		6.96895		6.99456
0.828		6.98793		6.98549		6.96893		6.99412
0.829		6.98794		6.98559		6.96841		6.99353
0.83		6.98768		6.98521		6.96775		6.99333
0.831		6.98735		6.98461		6.96739		6.99358
0.832		6.9869		6.98415		6.96731		6.99397
0.833		6.98648		6.98365		6.96722		6.99383
0.834		6.98631		6.98369		6.96682		6.99318
0.835		6.98649		6.98448		6.96629		6.99266
0.836		6.98702		6.98569		6.96587		6.99263
0.837		6.98747		6.98631		6.96579		6.99266
0.838		6.98753		6.98617		6.96593		6.99263
0.839		6.9872		6.98542		6.96631		6.99292
0.84		6.98697		6.98423		6.96716		6.99378
0.841		6.98733		6.98351		6.96831		6.99479
0.842		6.98801		6.98344		6.96906		6.99527
0.843		6.98867		6.98383		6.96922		6.99523
0.844		6.98895		6.98452		6.96896		6.99521
0.845		6.98874		6.98521		6.96863		6.99529
0.846		6.98832		6.98557		6.96865		6.9954
0.847		6.98801		6.98557		6.9692		6.99545
0.848		6.98788		6.98514		6.96996		6.9957
0.849		6.98789		6.98452		6.9704		6.99594
0.85		6.988		6.98443		6.97018		6.99583
0.851		6.98808		6.98432		6.96963		6.99542
0.852		6.98785		6.98403		6.96915		6.99507
0.853		6.98754		6.9839		6.96893		6.99499
0.854		6.98717		6.9843		6.96891		6.99509
0.855		6.98675		6.98492		6.96897		6.99504
0.856		6.98661		6.98535		6.96876		6.99499
0.857		6.98681		6.98573		6.96838		6.99503
0.858		6.98717		6.98596		6.96781		6.99486
0.859		6.98752		6.98584		6.96741		6.99454
0.86		6.98762		6.98536		6.96703		6.99418
0.861		6.98758		6.98508		6.96675		6.99387
0.862		6.98763		6.98532		6.96678		6.99358
0.863		6.98798		6.98595		6.96668		6.99345
0.864		6.98819		6.98656		6.96649		6.99358
0.865		6.98817		6.9868		6.96643		6.99389
0.866		6.98807		6.98656		6.96676		6.99437
0.867		6.98797		6.98635		6.96767		6.99488
0.868		6.98792		6.98623		6.96834		6.99529
0.869		6.9879		6.98585		6.96836		6.99532
0.87		6.98788		6.98506		6.96801		6.99505
0.871		6.98789		6.98405		6.96752		6.99462
0.872		6.98803		6.98329		6.96734		6.9941
0.873		6.9882		6.98333		6.96727		6.99352
0.874		6.98829		6.98381		6.96702		6.9931
0.875		6.9883		6.98417		6.96681		6.99326
0.876		6.98821		6.98435		6.96699		6.99377
0.877		6.98803		6.98439		6.9675		6.99416
0.878		6.988		6.98438		6.96795		6.99403
0.879		6.98811		6.98453		6.96797		6.99349
0.88		6.98816		6.98502		6.96766		6.99301
0.881		6.98834		6.98544		6.96697		6.9927
0.882		6.98867		6.98569		6.9665		6.99263
0.883		6.98887		6.9859		6.96649		6.99269
0.884		6.98884		6.98599		6.96671		6.99269
0.885		6.98839		6.98613		6.96679		6.99257
0.886		6.98776		6.98612		6.96654		6.99249
0.887		6.98713		6.98613		6.96615		6.99247
0.888		6.98688		6.98605		6.96607		6.99248
0.889		6.98716		6.98586		6.96646		6.99244
0.89		6.98758		6.98492		6.96719		6.99251
0.891		6.98789		6.98371		6.9681		6.99251
0.892		6.98793		6.98303		6.96853		6.9927
0.893		6.98775		6.98292		6.96844		6.99312
0.894		6.98753		6.98349		6.9681		6.99371
0.895		6.98767		6.98445		6.96792		6.99419
0.896		6.988		6.98556		6.96772		6.99454
0.897		6.98799		6.98611		6.96757		6.99482
0.898		6.98786		6.98585		6.96744		6.995
0.899		6.98772		6.98505		6.96729		6.99494
0.9		6.9876		6.98439		6.96742		6.99467
0.901		6.98759		6.98419		6.96746		6.99428
0.902		6.98787		6.98411		6.96717		6.99412
0.903		6.98823		6.98415		6.96697		6.99425
0.904		6.98841		6.98424		6.96698		6.9943
0.905		6.98856		6.98445		6.96699		6.9939
0.906		6.98858		6.98485		6.96699		6.9933
0.907		6.98866		6.98568		6.96705		6.99308
0.908		6.98879		6.98647		6.96719		6.99321
0.909		6.98894		6.98658		6.96742		6.99385
0.91		6.98881		6.98613		6.96769		6.99455
0.911		6.98855		6.98561		6.96788		6.99505
0.912		6.98825		6.98544		6.96783		6.99536
0.913		6.98796		6.9855		6.96767		6.9954
0.914		6.98774		6.98562		6.96756		6.99486
0.915		6.9878		6.98566		6.96733		6.99425
0.916		6.98777		6.98579		6.9673		6.99398
0.917		6.98773		6.98629		6.96752		6.99394
0.918		6.98762		6.98718		6.96783		6.99396
0.919		6.98771		6.98804		6.96808		6.9941
0.92		6.98786		6.98839		6.96847		6.99435
0.921		6.9877		6.98822		6.96897		6.99438
0.922		6.98734		6.98791		6.96922		6.99409
0.923		6.98699		6.98757		6.96911		6.99361
0.924		6.98672		6.98699		6.96892		6.9933
0.925		6.98655		6.98634		6.96879		6.99316
0.926		6.98644		6.98554		6.96863		6.99293
0.927		6.98631		6.98507		6.96825		6.99293
0.928		6.98629		6.98503		6.96774		6.9933
0.929		6.98617		6.98511		6.96734		6.99399
0.93		6.98602		6.98544		6.96738		6.9945
0.931		6.98605		6.98564		6.96749		6.99465
0.932		6.98639		6.98588		6.96715		6.99451
0.933		6.98665		6.98609		6.96644		6.99422
0.934		6.98675		6.98616		6.96605		6.99422
0.935		6.98678		6.98598		6.96632		6.9944
0.936		6.98695		6.98564		6.96695		6.99447
0.937		6.98723		6.98526		6.96767		6.99446
0.938		6.98724		6.98485		6.96832		6.99411
0.939		6.98702		6.98451		6.96846		6.99364
0.94		6.98689		6.9844		6.96832		6.99329
0.941		6.98685		6.98458		6.96836		6.99329
0.942		6.98694		6.98485		6.96891		6.99305
0.943		6.98702		6.98518		6.96918		6.99254
0.944		6.98708		6.9855		6.96881		6.9923
0.945		6.98719		6.98583		6.96808		6.99254
0.946		6.98718		6.98582		6.96759		6.99311
0.947		6.98737		6.98534		6.96741		6.99359
0.948		6.98774		6.98486		6.96708		6.99376
0.949		6.98787		6.98495		6.96676		6.99348
0.95		6.98751		6.98543		6.96651		6.99333
0.951		6.98677		6.98623		6.96633		6.99378
0.952		6.98611		6.98721		6.96624		6.99433
0.953		6.98595		6.98776		6.96625		6.99451
0.954		6.98613		6.98728		6.96627		6.9944
0.955		6.98629		6.98597		6.9662		6.99437
0.956		6.98628		6.98457		6.9661		6.99428
0.957		6.98621		6.98394		6.9663		6.99414
0.958		6.98649		6.98394		6.96678		6.99384
0.959		6.98702		6.98439		6.96727		6.99338
0.96		6.98745		6.9851		6.96773		6.99309
0.961		6.98761		6.98554		6.96813		6.99294
0.962		6.98769		6.98533		6.96821		6.99276
0.963		6.98752		6.9849		6.96768		6.99274
0.964		6.98731		6.98436		6.96693		6.99296
0.965		6.98712		6.98398		6.96624		6.99315
0.966		6.98719		6.98404		6.96595		6.99313
0.967		6.9874		6.98401		6.96588		6.99286
0.968		6.98782		6.98391		6.96601		6.99249
0.969		6.98808		6.98406		6.9664		6.99231
0.97		6.9881		6.98446		6.96701		6.99265
0.971		6.98826		6.98508		6.96782		6.99329
0.972		6.98835		6.98613		6.96844		6.99381
0.973		6.98819		6.98704		6.96869		6.99409
0.974		6.98777		6.98731		6.96877		6.99436
0.975		6.98734		6.98682		6.9686		6.99453
0.976		6.98712		6.98602		6.96804		6.99469
0.977		6.98706		6.98582		6.96705		6.99489
0.978		6.98704		6.98585		6.96632		6.99494
0.979		6.98725		6.98599		6.96621		6.99484
0.98		6.98772		6.98595		6.96661		6.99471
0.981		6.98793		6.98549		6.96736		6.99458
0.982		6.98802		6.98486		6.96792		6.99444
0.983		6.98819		6.98435		6.96807		6.9942
0.984		6.98818		6.9841		6.96789		6.994
0.985		6.98788		6.98414		6.96779		6.9939
0.986		6.98749		6.98412		6.96784		6.9938
0.987		6.98738		6.9841		6.96784		6.99376
0.988		6.98779		6.98423		6.96772		6.99386
0.989		6.98829		6.98458		6.96752		6.99383
0.99		7.15348				6.96729		6.99365
0.991		7.15335				6.96719		6.99345
0.992		7.15329				6.96714		6.99354
0.993		7.15372				6.96747		6.99393
0.994		7.15451				6.96806		6.99453
0.995		7.15537				6.9687		6.9949
0.996
0.997
0.998
0.999
1

## Sheet: Figure S1_B
		D407N + OprM + méropenem (■)				WT + OprM + méropenem (■)
		raw data	normalization	pH		raw data	normalization	pH
0		1.27618	100	7.00125		1.14828	100	7.00125
0.001		1.25593	98.4132	6.97441		1.13743	99.0551	6.98527
0.002		1.20839	94.6881	6.91138		1.05149	91.5709	6.85865
0.003		1.21971	95.5751	6.92639		1.00643	87.6467	6.79226
0.004		1.25626	98.4391	6.97484		1.04294	90.8263	6.84605
0.005		1.23065	96.4323	6.94089		1.0305	89.7429	6.82772
0.006		1.22769	96.2004	6.93697		1.00824	87.8044	6.79492
0.007		1.2214	95.7075	6.92863		1.01126	88.0674	6.79937
0.008		1.25048	97.9862	6.96718		1.01449	88.3487	6.80413
0.009		1.24104	97.2465	6.95467		1.01581	88.4636	6.80608
0.01		1.2603	98.7557	6.9802		1.00753	87.7425	6.79388
0.011		1.25988	98.7228	6.97964		1.01499	88.3922	6.80487
0.012		1.25316	98.1962	6.97073		1.03187	89.8622	6.82974
0.013		1.24494	97.5521	6.95984		1.01553	88.4392	6.80566
0.014		1.23094	96.455	6.94128		1.01055	88.0055	6.79833
0.015		1.2112	94.9082	6.91511		1.02644	89.3893	6.82174
0.016		1.23263	96.5875	6.94352		1.00073	87.1503	6.78386
0.017		1.24846	97.8279	6.9645		1.01109	88.0526	6.79912
0.018		1.24714	97.7245	6.96275		1.01668	88.5394	6.80736
0.019		1.2206	95.6448	6.92757		1.01268	88.191	6.80147
0.02		1.23916	97.0992	6.95217		1.01553	88.4392	6.80566
0.021		1.2401	97.1728	6.95342		1.01433	88.3347	6.8039
0.022		1.26044	98.7666	6.98039		1.00364	87.4038	6.78815
0.023		1.23079	96.4433	6.94108		1.00879	87.8523	6.79573
0.024		1.22633	96.0938	6.93517		1.0055	87.5658	6.79089
0.025		1.23042	96.4143	6.94059		1.00578	87.5901	6.7913
0.026		1.24386	97.4674	6.95841		1.01208	88.1388	6.80058
0.027		1.22901	96.3038	6.93872		0.99635	86.7689	6.77741
0.028		1.21412	95.137	6.91898		1.00846	87.8235	6.79525
0.029		1.2361	96.8594	6.94812		1.00485	87.5091	6.78993
0.03		1.23568	96.8265	6.94756		1.00353	87.3942	6.78798
0.031		1.25288	98.1742	6.97036		0.999419	87.0362	6.78193
0.032		1.22694	96.1416	6.93597		1.01329	88.2442	6.80236
0.033		1.23667	96.904	6.94887		1.00649	87.652	6.79235
0.034		1.24832	97.8169	6.96432		0.989389	86.1627	6.76715
0.035		1.25015	97.9603	6.96674		1.00726	87.719	6.79348
0.036		1.22389	95.9026	6.93193		1.00139	87.2078	6.78483
0.037		1.23136	96.488	6.94183		0.990156	86.2295	6.76828
0.038		1.24418	97.4925	6.95883		0.990266	86.2391	6.76844
0.039		1.22967	96.3555	6.93959		0.996843	86.8118	6.77813
0.04		1.23319	96.6314	6.94426		0.995528	86.6973	6.77619
0.041		1.22361	95.8807	6.93156		0.994706	86.6257	6.77498
0.042		1.22582	96.0538	6.93449		1.00232	87.2888	6.7862
0.043		1.23474	96.7528	6.94632		0.990595	86.2677	6.76893
0.044		1.22201	95.7553	6.92944		1.00687	87.6851	6.79291
0.045		1.23601	96.8523	6.948		1.00479	87.5039	6.78984
0.046		1.24418	97.4925	6.95883		0.992623	86.4443	6.77191
0.047		1.22953	96.3446	6.93941		0.995254	86.6735	6.77579
0.048		1.24884	97.8577	6.96501		0.999748	87.0648	6.78241
0.049		1.24785	97.7801	6.9637		0.986046	85.8716	6.76222
0.05		1.22722	96.1636	6.93635		0.990705	86.2773	6.76909
0.051		1.2455	97.596	6.96058		0.989554	86.1771	6.76739
0.052		1.23197	96.5358	6.94264		1.00879	87.8523	6.79573
0.053		1.22675	96.1267	6.93572		0.991307	86.3297	6.76998
0.054		1.23859	97.0545	6.95142		0.991307	86.3297	6.76998
0.055		1.25433	98.2879	6.97229		0.994377	86.5971	6.7745
0.056		1.24075	97.2237	6.95428		0.989608	86.1818	6.76747
0.057		1.23253	96.5796	6.94339		0.991307	86.3297	6.76998
0.058		1.22812	96.2341	6.93754		0.973439	84.7737	6.74365
0.059		1.22177	95.7365	6.92912		0.992404	86.4253	6.77159
0.06		1.21271	95.0266	6.91711		0.990759	86.282	6.76917
0.061		1.23883	97.0733	6.95174		1.0021	87.2697	6.78588
0.062		1.22788	96.2153	6.93722		0.97459	84.8739	6.74535
0.063		1.21285	95.0375	6.9173		0.989279	86.1531	6.76699
0.064		1.22422	95.9285	6.93237		0.979359	85.2892	6.75237
0.065		1.22112	95.6856	6.92826		0.997939	86.9073	6.77975
0.066		1.22051	95.6378	6.92745		0.988512	86.0863	6.76586
0.067		1.2283	96.2482	6.93778		0.988238	86.0625	6.76545
0.068		1.22384	95.8987	6.93187		0.994103	86.5732	6.7741
0.069		1.21858	95.4865	6.92489		0.975029	84.9121	6.74599
0.07		1.21116	94.9051	6.91506		0.994322	86.5923	6.77442
0.071		1.21543	95.2397	6.92072		0.979633	85.3131	6.75278
0.072		1.21985	95.586	6.92658		0.983744	85.6711	6.75883
0.073		1.23733	96.9558	6.94975		0.96478	84.0196	6.73089
0.074		1.22525	96.0092	6.93373		0.96741	84.2486	6.73477
0.075		1.23892	97.0803	6.95186		0.99476	86.6304	6.77506
0.076		1.23037	96.4104	6.94052		0.97629	85.0219	6.74785
0.077		1.23855	97.0514	6.95137		0.985388	85.8143	6.76126
0.078		1.22943	96.3367	6.93928		0.979304	85.2844	6.75229
0.079		1.22675	96.1267	6.93572		0.979797	85.3274	6.75302
0.08		1.22351	95.8728	6.93143		0.973165	84.7498	6.74325
0.081		1.2401	97.1728	6.95342		0.985278	85.8047	6.76109
0.082		1.22995	96.3775	6.93997		0.996679	86.7976	6.77789
0.083		1.23385	96.6831	6.94514		0.97607	85.0028	6.74753
0.084		1.23864	97.0584	6.95149		0.981387	85.4658	6.75536
0.085		1.22821	96.2411	6.93766		0.986101	85.8764	6.76231
0.086		1.21628	95.3063	6.92184		0.968287	84.325	6.73606
0.087		1.22713	96.1565	6.93623		0.958696	83.4897	6.72193
0.088		1.2392	97.1023	6.95223		0.980839	85.4181	6.75455
0.089		1.24193	97.3162	6.95585		0.968013	84.3011	6.73566
0.09		1.22295	95.829	6.93069		0.967739	84.2773	6.73525
0.091		1.22605	96.0719	6.9348		0.983415	85.6424	6.75835
0.092		1.21492	95.1997	6.92004		0.978153	85.1842	6.7506
0.093		1.24169	97.2974	6.95553		0.979688	85.3179	6.75286
0.094		1.22652	96.1087	6.93542		0.957545	83.3895	6.72023
0.095		1.23192	96.5318	6.94258		0.968835	84.3727	6.73687
0.096		1.21524	95.2248	6.92046		0.966643	84.1818	6.73364
0.097		1.22746	96.1824	6.93666		0.971466	84.6018	6.74074
0.098		1.24479	97.5403	6.95964		0.974042	84.8262	6.74454
0.099		1.2269	96.1385	6.93592		0.981387	85.4658	6.75536
0.1		1.22107	95.6816	6.92819		0.953708	83.0554	6.71458
0.101		1.23357	96.6611	6.94476		0.966972	84.2105	6.73412
0.102		1.22459	95.9575	6.93286		0.948994	82.6448	6.70763
0.103		1.24005	97.1689	6.95335		0.958202	83.4467	6.7212
0.104		1.24268	97.375	6.95684		0.946199	82.4014	6.70352
0.105		1.23535	96.8006	6.94712		0.948556	82.6067	6.70699
0.106		1.22755	96.1894	6.93678		0.967082	84.2201	6.73428
0.107		1.22112	95.6856	6.92826		0.983031	85.609	6.75778
0.108		1.23239	96.5687	6.9432		0.985498	85.8238	6.76142
0.109		1.2416	97.2904	6.95541		0.967301	84.2391	6.73461
0.11		1.23131	96.484	6.94177		0.959518	83.5613	6.72314
0.111		1.21205	94.9748	6.91624		0.974481	84.8644	6.74519
0.112		1.23469	96.7489	6.94625		0.98621	85.8858	6.76247
0.113		1.20655	94.5439	6.90894		0.962752	83.843	6.7279
0.114		1.21788	95.4317	6.92396		0.949268	82.6687	6.70804
0.115		1.19246	93.4398	6.89027		0.959518	83.5613	6.72314
0.116		1.2385	97.0474	6.9513		0.954859	83.1556	6.71628
0.117		1.23352	96.6572	6.9447		0.977989	85.1699	6.75035
0.118		1.25039	97.9791	6.96706		0.949926	82.726	6.70901
0.119		1.20928	94.7578	6.91256		0.974865	84.8978	6.74575
0.12		1.24047	97.2018	6.95391		0.970644	84.5303	6.73953
0.121		1.2479	97.784	6.96376		0.969548	84.4348	6.73792
0.122		1.22981	96.3665	6.93978		0.937594	81.652	6.69084
0.123		1.21844	95.4756	6.92471		0.948063	82.5637	6.70626
0.124		1.22206	95.7592	6.92951		0.974152	84.8358	6.7447
0.125		1.22957	96.3477	6.93946		0.942856	82.1103	6.69859
0.126		1.22704	96.1494	6.93611		0.953927	83.0744	6.7149
0.127		1.23549	96.8116	6.94731		0.95897	83.5136	6.72233
0.128		1.21975	95.5782	6.92644		0.958586	83.4802	6.72177
0.129		1.23028	96.4033	6.9404		0.955955	83.251	6.71789
0.13		1.21247	95.0078	6.91679		0.963957	83.9479	6.72968
0.131		1.21858	95.4865	6.92489		0.956284	83.2797	6.71837
0.132		1.23159	96.506	6.94214		0.95442	83.1174	6.71563
0.133		1.21999	95.597	6.92676		0.953215	83.0124	6.71385
0.134		1.20256	94.2312	6.90365		0.954475	83.1221	6.71571
0.135		1.24536	97.585	6.96039		0.959299	83.5423	6.72282
0.136		1.2284	96.256	6.93791		0.951461	82.8597	6.71127
0.137		1.21858	95.4865	6.92489		0.94587	82.3728	6.70303
0.138		1.21097	94.8902	6.9148		0.957106	83.3513	6.71959
0.139		1.21769	95.4168	6.92371		0.953105	83.0028	6.71369
0.14		1.23333	96.6423	6.94445		0.946144	82.3966	6.70343
0.141		1.23465	96.7458	6.9462		0.958805	83.4992	6.72209
0.142		1.22126	95.6965	6.92845		0.954146	83.0935	6.71522
0.143		1.21139	94.9231	6.91536		0.965328	84.0673	6.7317
0.144		1.22976	96.3626	6.93971		0.949268	82.6687	6.70804
0.145		1.21322	95.0665	6.91779		0.93003	80.9933	6.67969
0.146		1.22788	96.2153	6.93722		0.942856	82.1103	6.69859
0.147		1.23859	97.0545	6.95142		0.946199	82.4014	6.70352
0.148		1.22192	95.7482	6.92932		0.947624	82.5255	6.70562
0.149		1.21886	95.5085	6.92526		0.953653	83.0506	6.7145
0.15		1.20867	94.71	6.91175		0.933922	81.3323	6.68543
0.151		1.22074	95.6558	6.92776		0.948337	82.5876	6.70667
0.152		1.21755	95.4058	6.92353		0.948337	82.5876	6.70667
0.153		1.23822	97.0255	6.95093		0.933757	81.3179	6.68518
0.154		1.20796	94.6544	6.91081		0.942143	82.0482	6.69754
0.155		1.2292	96.3187	6.93897		0.92718	80.7451	6.67549
0.156		1.22168	95.7294	6.929		0.95612	83.2654	6.71813
0.157		1.2198	95.5821	6.92651		0.9559	83.2462	6.71781
0.158		1.2253	96.0131	6.9338		0.945322	82.325	6.70222
0.159		1.23427	96.716	6.94569		0.94883	82.6305	6.70739
0.16		1.22037	95.6268	6.92727		0.943459	82.1628	6.69948
0.161		1.2151	95.2138	6.92028		0.950255	82.7546	6.70949
0.162		1.20533	94.4483	6.90733		0.932058	81.1699	6.68268
0.163		1.22962	96.3516	6.93953		0.948556	82.6067	6.70699
0.164		1.223	95.8329	6.93075		0.961381	83.7236	6.72588
0.165		1.23	96.3814	6.94003		0.950967	82.8166	6.71054
0.166		1.22093	95.6707	6.92801		0.931455	81.1174	6.68179
0.167		1.21214	94.9819	6.91635		0.956887	83.3322	6.71926
0.168		1.23437	96.7238	6.94582		0.934689	81.399	6.68656
0.169		1.21665	95.3353	6.92233		0.957709	83.4038	6.72047
0.17		1.23686	96.9189	6.94913		0.950639	82.7881	6.71006
0.171		1.22788	96.2153	6.93722		0.929921	80.9838	6.67953
0.172		1.22488	95.9802	6.93324		0.919507	80.0769	6.66419
0.173		1.24339	97.4306	6.95778		0.936717	81.5757	6.68955
0.174		1.20326	94.2861	6.90458		0.946802	82.4539	6.7044
0.175		1.2408	97.2277	6.95435		0.945432	82.3346	6.70239
0.176		1.23051	96.4214	6.94071		0.923289	80.4063	6.66976
0.177		1.24508	97.563	6.96002		0.930852	81.0649	6.6809
0.178		1.20608	94.507	6.90832		0.933757	81.3179	6.68518
0.179		1.22718	96.1604	6.93629		0.933154	81.2654	6.6843
0.18		1.20092	94.1027	6.90148		0.939677	81.8334	6.69391
0.181		1.23761	96.9777	6.95012		0.950803	82.8024	6.7103
0.182		1.20214	94.1983	6.9031		0.932935	81.2463	6.68397
0.183		1.22112	95.6856	6.92826		0.937649	81.6568	6.69092
0.184		1.2144	95.159	6.91935		0.931729	81.1413	6.6822
0.185		1.22384	95.8987	6.93187		0.944281	82.2344	6.70069
0.186		1.20904	94.739	6.91225		0.924933	80.5494	6.67218
0.187		1.22267	95.807	6.93031		0.918849	80.0196	6.66322
0.188		1.2183	95.4646	6.92452		0.934853	81.4133	6.6868
0.189		1.21844	95.4756	6.92471		0.924823	80.5399	6.67202
0.19		1.21548	95.2436	6.92078		0.939019	81.7761	6.69294
0.191		1.22013	95.608	6.92695		0.940389	81.8954	6.69496
0.192		1.22732	96.1714	6.93648		0.915615	79.738	6.65845
0.193		1.22577	96.0499	6.93442		0.916328	79.8	6.65951
0.194		1.21684	95.3502	6.92259		0.936004	81.5136	6.6885
0.195		1.21661	95.3322	6.92228		0.927838	80.8024	6.67646
0.196		1.22004	95.6009	6.92683		0.932606	81.2176	6.68349
0.197		1.20505	94.4263	6.90696		0.93721	81.6186	6.69027
0.198		1.2136	95.0963	6.91829		0.913642	79.5661	6.65555
0.199		1.22812	96.2341	6.93754		0.910408	79.2845	6.65078
0.2		1.22535	96.017	6.93387		0.932003	81.1651	6.6826
0.201		1.24165	97.2943	6.95548		0.934305	81.3656	6.68599
0.202		1.2222	95.7702	6.92969		0.917972	79.9432	6.66193
0.203		1.22093	95.6707	6.92801		0.920712	80.1818	6.66596
0.204		1.20247	94.2242	6.90354		0.930797	81.0601	6.68082
0.205		1.2058	94.4851	6.90795		0.949542	82.6925	6.70844
0.206		1.23686	96.9189	6.94913		0.929098	80.9121	6.67832
0.207		1.21285	95.0375	6.9173		0.921151	80.2201	6.66661
0.208		1.21266	95.0226	6.91704		0.923891	80.4587	6.67065
0.209		1.23704	96.933	6.94936		0.920274	80.1437	6.66532
0.21		1.20965	94.7868	6.91305		0.913149	79.5232	6.65482
0.211		1.22657	96.1126	6.93548		0.922795	80.3632	6.66903
0.212		1.22497	95.9872	6.93336		0.925262	80.5781	6.67267
0.213		1.2261	96.0758	6.93486		0.900817	78.4492	6.63665
0.214		1.21351	95.0893	6.91817		0.907448	79.0267	6.64642
0.215		1.22229	95.7772	6.92981		0.929756	80.9694	6.67929
0.216		1.21586	95.2734	6.92129		0.926084	80.6497	6.67388
0.217		1.21543	95.2397	6.92072		0.925536	80.6019	6.67307
0.218		1.23065	96.4323	6.94089		0.920219	80.1389	6.66524
0.219		1.23653	96.8931	6.94869		0.914464	79.6377	6.65676
0.22		1.2167	95.3392	6.9224		0.903721	78.7021	6.64093
0.221		1.21125	94.9122	6.91517		0.922302	80.3203	6.66831
0.222		1.23695	96.926	6.94925		0.919945	80.115	6.66483
0.223		1.23653	96.8931	6.94869		0.906736	78.9647	6.64537
0.224		1.22069	95.6519	6.92769		0.924878	80.5446	6.6721
0.225		1.22708	96.1526	6.93616		0.89391	77.8477	6.62648
0.226		1.22488	95.9802	6.93324		0.915177	79.6998	6.65781
0.227		1.20928	94.7578	6.91256		0.914409	79.6329	6.65668
0.228		1.21144	94.927	6.91543		0.927783	80.7976	6.67638
0.229		1.21214	94.9819	6.91635		0.912381	79.4563	6.65369
0.23		1.20467	94.3966	6.90645		0.926084	80.6497	6.67388
0.231		1.22436	95.9394	6.93255		0.907448	79.0267	6.64642
0.232		1.22065	95.6487	6.92764		0.907613	79.0411	6.64667
0.233		1.2183	95.4646	6.92452		0.919397	80.0673	6.66403
0.234		1.21449	95.166	6.91947		0.903338	78.6688	6.64037
0.235		1.2151	95.2138	6.92028		0.920822	80.1914	6.66613
0.236		1.22614	96.0789	6.93491		0.9314	81.1126	6.68171
0.237		1.23244	96.5726	6.94327		0.910902	79.3275	6.65151
0.238		1.23455	96.7379	6.94606		0.918191	79.9623	6.66225
0.239		1.20693	94.5736	6.90945		0.906791	78.9695	6.64545
0.24		1.22276	95.8141	6.93043		0.933648	81.3084	6.68502
0.241		1.21337	95.0783	6.91799		0.914519	79.6425	6.65684
0.242		1.22163	95.7255	6.92894		0.897583	78.1676	6.63189
0.243		1.21712	95.3721	6.92296		0.902735	78.6163	6.63948
0.244		1.21205	94.9748	6.91624		0.919671	80.0912	6.66443
0.245		1.22271	95.8102	6.93037		0.915341	79.7141	6.65805
0.246		1.22262	95.8031	6.93025		0.916108	79.7809	6.65918
0.247		1.23507	96.7787	6.94675		0.89402	77.8573	6.62664
0.248		1.22488	95.9802	6.93324		0.909641	79.2177	6.64965
0.249		1.21205	94.9748	6.91624		0.899994	78.3776	6.63544
0.25		1.19979	94.0142	6.89998		0.926139	80.6545	6.67396
0.251		1.22441	95.9434	6.93262		0.896815	78.1007	6.63076
0.252		1.2129	95.0415	6.91736		0.899775	78.3585	6.63512
0.253		1.2027	94.2422	6.90384		0.908819	79.1461	6.64844
0.254		1.2113	94.9161	6.91524		0.903667	78.6974	6.64085
0.255		1.22647	96.1048	6.93535		0.901145	78.4778	6.63714
0.256		1.22929	96.3258	6.93909		0.889635	77.4754	6.62018
0.257		1.20228	94.2093	6.90328		0.897199	78.1342	6.63132
0.258		1.20796	94.6544	6.91081		0.911943	79.4182	6.65304
0.259		1.21698	95.3612	6.92277		0.908545	79.1223	6.64804
0.26		1.21811	95.4497	6.92427		0.897199	78.1342	6.63132
0.261		1.21111	94.9012	6.91499		0.917917	79.9384	6.66185
0.262		1.21379	95.1112	6.91854		0.908928	79.1556	6.6486
0.263		1.205	94.4224	6.90689		0.913313	79.5375	6.65506
0.264		1.21426	95.148	6.91917		0.899391	78.3251	6.63455
0.265		1.22046	95.6338	6.92738		0.89128	77.6187	6.6226
0.266		1.2112	94.9082	6.91511		0.913861	79.5852	6.65587
0.267		1.22323	95.8509	6.93106		0.884483	77.0268	6.61259
0.268		1.22431	95.9355	6.93249		0.881743	76.7882	6.60855
0.269		1.21275	95.0297	6.91716		0.897747	78.1819	6.63213
0.27		1.20984	94.8017	6.91331		0.906023	78.9026	6.64432
0.271		1.2291	96.3109	6.93884		0.883058	76.9027	6.61049
0.272		1.20233	94.2132	6.90335		0.892759	77.7475	6.62478
0.273		1.21698	95.3612	6.92277		0.898186	78.2201	6.63278
0.274		1.21952	95.5602	6.92614		0.894568	77.905	6.62745
0.275		1.21275	95.0297	6.91716		0.900817	78.4492	6.63665
0.276		1.20951	94.7758	6.91287		0.893417	77.8048	6.62575
0.277		1.22924	96.3218	6.93902		0.891828	77.6664	6.62341
0.278		1.21736	95.3909	6.92327		0.896103	78.0387	6.62971
0.279		1.22394	95.9065	6.932		0.899885	78.3681	6.63528
0.28		1.20402	94.3456	6.90559		0.895281	77.9671	6.6285
0.281		1.22229	95.7772	6.92981		0.897089	78.1246	6.63116
0.282		1.21844	95.4756	6.92471		0.892814	77.7523	6.62486
0.283		1.21477	95.188	6.91984		0.89117	77.6091	6.62244
0.284		1.21083	94.8792	6.91462		0.893965	77.8525	6.62656
0.285		1.20613	94.511	6.90839		0.882674	76.8692	6.60992
0.286		1.22271	95.8102	6.93037		0.898131	78.2153	6.63269
0.287		1.20214	94.1983	6.9031		0.889252	77.4421	6.61961
0.288		1.19579	93.7007	6.89468		0.895281	77.9671	6.6285
0.289		1.2066	94.5478	6.90901		0.888923	77.4134	6.61913
0.29		1.21825	95.4607	6.92445		0.871877	75.929	6.59401
0.291		1.22417	95.9246	6.9323		0.889032	77.4229	6.61929
0.292		1.21196	94.9678	6.91612		0.892869	77.7571	6.62494
0.293		1.22154	95.7185	6.92882		0.890238	77.528	6.62107
0.294		1.21769	95.4168	6.92371		0.880921	76.7166	6.60734
0.295		1.21759	95.409	6.92358		0.88695	77.2416	6.61622
0.296		1.23765	96.9808	6.95017		0.883277	76.9217	6.61081
0.297		1.21097	94.8902	6.9148		0.888758	77.3991	6.61889
0.298		1.21125	94.9122	6.91517		0.888539	77.38	6.61856
0.299		1.19551	93.6788	6.89431		0.899994	78.3776	6.63544
0.3		1.22342	95.8658	6.93131		0.886402	77.1939	6.61541
0.301		1.20998	94.8126	6.91349		0.897857	78.1915	6.63229
0.302		1.21543	95.2397	6.92072		0.88958	77.4707	6.6201
0.303		1.20716	94.5917	6.90975		0.894952	77.9385	6.62801
0.304		1.22976	96.3626	6.93971		0.879221	76.5685	6.60483
0.305		1.21586	95.2734	6.92129		0.899008	78.2917	6.63399
0.306		1.21214	94.9819	6.91635		0.871658	75.9099	6.59369
0.307		1.20637	94.5298	6.90871		0.900104	78.3872	6.6356
0.308		1.2121	94.9788	6.9163		0.867657	75.5614	6.5878
0.309		1.20373	94.3229	6.90521		0.888155	77.3466	6.618
0.31		1.212	94.9709	6.91617		0.904982	78.812	6.64279
0.311		1.20984	94.8017	6.91331		0.912381	79.4563	6.65369
0.312		1.22596	96.0648	6.93468		0.890183	77.5232	6.62098
0.313		1.21971	95.5751	6.92639		0.872809	76.0101	6.59539
0.314		1.20777	94.6395	6.91056		0.873357	76.0578	6.59619
0.315		1.22582	96.0538	6.93449		0.88262	76.8645	6.60984
0.316		1.21703	95.3651	6.92284		0.884593	77.0364	6.61275
0.317		1.21778	95.4238	6.92383		0.894459	77.8955	6.62728
0.318		1.19913	93.9625	6.89911		0.900049	78.3824	6.63552
0.319		1.21877	95.5014	6.92514		0.881852	76.7976	6.60871
0.32		1.20975	94.7946	6.91319		0.89972	78.3537	6.63504
0.321		1.19255	93.4468	6.89038		0.888539	77.38	6.61856
0.322		1.22192	95.7482	6.92932		0.858723	74.7834	6.57463
0.323		1.21003	94.8166	6.91356		0.865957	75.4134	6.58529
0.324		1.21675	95.3431	6.92247		0.879495	76.5924	6.60524
0.325		1.21539	95.2366	6.92066		0.874398	76.1485	6.59773
0.326		1.19608	93.7235	6.89506		0.891773	77.6616	6.62333
0.327		1.20754	94.6214	6.91026		0.877577	76.4253	6.60241
0.328		1.20857	94.7022	6.91162		0.87385	76.1008	6.59692
0.329		1.20026	94.051	6.90061		0.883113	76.9075	6.61057
0.33		1.20759	94.6254	6.91032		0.875385	76.2345	6.59918
0.331		1.21684	95.3502	6.92259		0.867163	75.5184	6.58707
0.332		1.19594	93.7125	6.89488		0.866341	75.4468	6.58586
0.333		1.20397	94.3417	6.90552		0.888594	77.3848	6.61864
0.334		1.18424	92.7957	6.87937		0.883277	76.9217	6.61081
0.335		1.19969	94.0063	6.89985		0.874124	76.1246	6.59732
0.336		1.21698	95.3612	6.92277		0.877577	76.4253	6.60241
0.337		1.21318	95.0634	6.91773		0.866834	75.4898	6.58658
0.338		1.2073	94.6026	6.90994		0.875604	76.2535	6.5995
0.339		1.21985	95.586	6.92658		0.879934	76.6306	6.60588
0.34		1.20345	94.301	6.90483		0.866396	75.4516	6.58594
0.341		1.21111	94.9012	6.91499		0.869301	75.7046	6.59022
0.342		1.20923	94.7539	6.9125		0.877796	76.4444	6.60273
0.343		1.20444	94.3785	6.90615		0.871384	75.886	6.59329
0.344		1.20571	94.4781	6.90783		0.882291	76.8359	6.60936
0.345		1.20355	94.3088	6.90497		0.885799	77.1414	6.61453
0.346		1.21228	94.9929	6.91654		0.870836	75.8383	6.59248
0.347		1.22516	96.0021	6.93362		0.866615	75.4707	6.58626
0.348		1.18931	93.193	6.88609		0.873521	76.0721	6.59644
0.349		1.20228	94.2093	6.90328		0.8767	76.349	6.60112
0.35		1.20688	94.5697	6.90938		0.876097	76.2965	6.60023
0.351		1.20115	94.1207	6.90179		0.876262	76.3108	6.60047
0.352		1.22107	95.6816	6.92819		0.854831	74.4445	6.5689
0.353		1.20801	94.6583	6.91088		0.877029	76.3776	6.6016
0.354		1.21755	95.4058	6.92353		0.864094	75.2512	6.58255
0.355		1.21116	94.9051	6.91506		0.865793	75.3991	6.58505
0.356		1.22492	95.9833	6.9333		0.867547	75.5519	6.58763
0.357		1.21346	95.0853	6.9181		0.868259	75.6139	6.58868
0.358		1.21529	95.2287	6.92053		0.866286	75.4421	6.58578
0.359		1.20294	94.261	6.90416		0.869959	75.7619	6.59119
0.36		1.19791	93.8669	6.89749		0.869575	75.7285	6.59062
0.361		1.20853	94.699	6.91157		0.86234	75.0984	6.57996
0.362		1.22267	95.807	6.93031		0.885744	77.1366	6.61444
0.363		1.19175	93.3842	6.88932		0.861079	74.9886	6.5781
0.364		1.2051	94.4303	6.90702		0.869685	75.7381	6.59078
0.365		1.20965	94.7868	6.91305		0.874563	76.1629	6.59797
0.366		1.2073	94.6026	6.90994		0.854064	74.3777	6.56777
0.367		1.22098	95.6746	6.92807		0.868424	75.6282	6.58893
0.368		1.21529	95.2287	6.92053		0.858613	74.7738	6.57447
0.369		1.19594	93.7125	6.89488		0.849405	73.9719	6.5609
0.37		1.20792	94.6512	6.91076		0.870836	75.8383	6.59248
0.371		1.19833	93.8998	6.89805		0.877522	76.4206	6.60233
0.372		1.20768	94.6324	6.91044		0.859325	74.8358	6.57552
0.373		1.21651	95.3243	6.92215		0.86804	75.5948	6.58836
0.374		1.2199	95.59	6.92664		0.856585	74.5972	6.57148
0.375		1.20383	94.3307	6.90534		0.85664	74.602	6.57156
0.376		1.18823	93.1083	6.88466		0.850337	74.0531	6.56228
0.377		1.21628	95.3063	6.92184		0.868972	75.676	6.58973
0.378		1.19988	94.0212	6.9001		0.866232	75.4373	6.5857
0.379		1.20373	94.3229	6.90521		0.8596	74.8598	6.57593
0.38		1.20167	94.1615	6.90247		0.870123	75.7762	6.59143
0.381		1.20364	94.3158	6.90509		0.875988	76.287	6.60007
0.382		1.19354	93.5244	6.8917		0.857243	74.6545	6.57245
0.383		1.21365	95.1002	6.91836		0.859819	74.8789	6.57625
0.384		1.22154	95.7185	6.92882		0.857791	74.7023	6.57326
0.385		1.19716	93.8081	6.8965		0.855105	74.4683	6.5693
0.386		1.2229	95.825	6.93062		0.843705	73.4755	6.55251
0.387		1.21609	95.2914	6.92159		0.852529	74.244	6.56551
0.388		1.2058	94.4851	6.90795		0.859051	74.812	6.57512
0.389		1.20632	94.5259	6.90864		0.86223	75.0888	6.5798
0.39		1.21398	95.1261	6.91879		0.855818	74.5304	6.57035
0.391		1.22375	95.8916	6.93175		0.871329	75.8812	6.59321
0.392		1.18776	93.0715	6.88403		0.867985	75.59	6.58828
0.393		1.19533	93.6647	6.89407		0.869027	75.6808	6.58981
0.394		1.20477	94.4044	6.90658		0.864587	75.2941	6.58327
0.395		1.19984	94.0181	6.90005		0.868314	75.6187	6.58876
0.396		1.22257	95.7992	6.93018		0.856804	74.6163	6.57181
0.397		1.21106	94.8973	6.91492		0.849789	74.0054	6.56147
0.398		1.20482	94.4083	6.90665		0.841348	73.2703	6.54903
0.399		1.19749	93.8339	6.89693		0.854667	74.4302	6.56866
0.4		1.21055	94.8573	6.91425		0.868095	75.5996	6.58844
0.401		1.22661	96.1158	6.93554		0.847761	73.8288	6.55848
0.402		1.21416	95.1402	6.91903		0.856804	74.6163	6.57181
0.403		1.17907	92.3906	6.87251		0.861025	74.9839	6.57802
0.404		1.19875	93.9327	6.8986		0.846664	73.7332	6.55687
0.405		1.21026	94.8346	6.91386		0.844856	73.5758	6.5542
0.406		1.21642	95.3173	6.92203		0.851707	74.1724	6.5643
0.407		1.2019	94.1795	6.90278		0.85505	74.4635	6.56922
0.408		1.21041	94.8463	6.91406		0.840361	73.1843	6.54758
0.409		1.17343	91.9486	6.86504		0.8522	74.2153	6.56502
0.41		1.19673	93.7744	6.89593		0.864916	75.3227	6.58376
0.411		1.20871	94.7131	6.91181		0.838333	73.0077	6.54459
0.412		1.19908	93.9585	6.89904		0.838114	72.9886	6.54427
0.413		1.21407	95.1331	6.91891		0.867821	75.5757	6.58804
0.414		1.20322	94.2829	6.90453		0.85357	74.3347	6.56704
0.415		1.20115	94.1207	6.90179		0.843869	73.4898	6.55275
0.416		1.18743	93.0457	6.8836		0.853351	74.3156	6.56672
0.417		1.19222	93.421	6.88995		0.852036	74.2011	6.56478
0.418		1.233	96.6165	6.94401		0.838114	72.9886	6.54427
0.419		1.21924	95.5382	6.92577		0.846664	73.7332	6.55687
0.42		1.17865	92.3577	6.87196		0.8351	72.7262	6.53983
0.421		1.1941	93.5683	6.89244		0.856914	74.6259	6.57197
0.422		1.18339	92.7291	6.87824		0.861518	75.0268	6.57875
0.423		1.21355	95.0924	6.91822		0.864806	75.3132	6.5836
0.424		1.21228	94.9929	6.91654		0.854941	74.4541	6.56906
0.425		1.21017	94.8275	6.91374		0.866341	75.4468	6.58586
0.426		1.2129	95.0415	6.91736		0.843211	73.4325	6.55178
0.427		1.19866	93.9256	6.89848		0.838004	72.9791	6.54411
0.428		1.19955	93.9954	6.89966		0.847541	73.8096	6.55816
0.429		1.19039	93.2776	6.88752		0.835264	72.7404	6.54007
0.43		1.22384	95.8987	6.93187		0.867328	75.5328	6.58731
0.431		1.2206	95.6448	6.92757		0.842554	73.3753	6.55081
0.432		1.21388	95.1182	6.91866		0.851762	74.1772	6.56438
0.433		1.21036	94.8424	6.914		0.851378	74.1438	6.56381
0.434		1.20688	94.5697	6.90938		0.831427	72.4063	6.53442
0.435		1.20947	94.7727	6.91282		0.850666	74.0818	6.56276
0.436		1.19471	93.6161	6.89325		0.850282	74.0483	6.5622
0.437		1.20247	94.2242	6.90354		0.837785	72.96	6.54378
0.438		1.20373	94.3229	6.90521		0.842334	73.3562	6.55049
0.439		1.19659	93.7634	6.89574		0.867163	75.5184	6.58707
0.44		1.21149	94.931	6.91549		0.843211	73.4325	6.55178
0.441		1.21412	95.137	6.91898		0.830002	72.2822	6.53232
0.442		1.21886	95.5085	6.92526		0.855598	74.5113	6.57003
0.443		1.21684	95.3502	6.92259		0.810052	70.5448	6.50292
0.444		1.17151	91.7982	6.86249		0.849624	73.991	6.56123
0.445		1.19786	93.8629	6.89742		0.822219	71.6044	6.52085
0.446		1.19561	93.6866	6.89444		0.854557	74.4206	6.5685
0.447		1.19617	93.7305	6.89518		0.833729	72.6068	6.53781
0.448		1.18086	92.5308	6.87489		0.838662	73.0364	6.54508
0.449		1.19894	93.9476	6.89886		0.837566	72.9409	6.54346
0.45		1.20665	94.5517	6.90908		0.834168	72.645	6.53846
0.451		1.22614	96.0789	6.93491		0.816793	71.1319	6.51286
0.452		1.20463	94.3934	6.9064		0.850666	74.0818	6.56276
0.453		1.23047	96.4182	6.94065		0.831647	72.4255	6.53474
0.454		1.19396	93.5573	6.89225		0.841293	73.2655	6.54895
0.455		1.19561	93.6866	6.89444		0.836689	72.8645	6.54217
0.456		1.20862	94.7061	6.91169		0.846719	73.738	6.55695
0.457		1.20613	94.511	6.90839		0.833181	72.559	6.537
0.458		1.18978	93.2298	6.88671		0.82929	72.2202	6.53127
0.459		1.19589	93.7086	6.89481		0.827262	72.0436	6.52828
0.46		1.20463	94.3934	6.9064		0.847925	73.8431	6.55872
0.461		1.19636	93.7454	6.89544		0.838388	73.0125	6.54467
0.462		1.20073	94.0878	6.90123		0.834716	72.6927	6.53926
0.463		1.184	92.7769	6.87905		0.83784	72.9648	6.54387
0.464		1.22342	95.8658	6.93131		0.830605	72.3347	6.53321
0.465		1.1972	93.8112	6.89655		0.826768	72.0006	6.52755
0.466		1.22333	95.8587	6.93119		0.822493	71.6283	6.52125
0.467		1.20524	94.4412	6.90721		0.8465	73.719	6.55662
0.468		1.21492	95.1997	6.92004		0.829125	72.2058	6.53102
0.469		1.19819	93.8888	6.89786		0.83214	72.4684	6.53547
0.47		1.21524	95.2248	6.92046		0.832304	72.4827	6.53571
0.471		1.19114	93.3364	6.88852		0.833072	72.5496	6.53684
0.472		1.20571	94.4781	6.90783		0.829893	72.2727	6.53216
0.473		1.19481	93.6239	6.89338		0.837511	72.9361	6.54338
0.474		1.21647	95.3212	6.9221		0.833675	72.6021	6.53773
0.475		1.1973	93.8191	6.89668		0.842609	73.3801	6.55089
0.476		1.19716	93.8081	6.8965		0.821507	71.5424	6.5198
0.477		1.20787	94.6473	6.91069		0.845568	73.6378	6.55525
0.478		1.18292	92.6923	6.87762		0.843485	73.4564	6.55218
0.479		1.19072	93.3035	6.88796		0.823041	71.676	6.52206
0.48		1.18861	93.1381	6.88516		0.820959	71.4947	6.51899
0.481		1.18621	92.9501	6.88198		0.835154	72.7309	6.53991
0.482		1.19852	93.9147	6.8983		0.842334	73.3562	6.55049
0.483		1.19204	93.4069	6.88971		0.82052	71.4564	6.51835
0.484		1.17494	92.0669	6.86704		0.833455	72.5829	6.5374
0.485		1.20477	94.4044	6.90658		0.832085	72.4636	6.53539
0.486		1.18118	92.5559	6.87531		0.831592	72.4207	6.53466
0.487		1.19645	93.7524	6.89555		0.829564	72.2441	6.53167
0.488		1.21149	94.931	6.91549		0.825343	71.8765	6.52545
0.489		1.19791	93.8669	6.89749		0.823809	71.7429	6.52319
0.49		1.19561	93.6866	6.89444		0.830989	72.3682	6.53377
0.491		1.19049	93.2854	6.88765		0.824686	71.8192	6.52448
0.492		1.19537	93.6678	6.89412		0.841896	73.318	6.54984
0.493		1.20416	94.3566	6.90578		0.824192	71.7762	6.52376
0.494		1.20021	94.0471	6.90054		0.838059	72.9839	6.54419
0.495		1.18584	92.9211	6.88149		0.826714	71.9959	6.52747
0.496		1.20345	94.301	6.90483		0.812902	70.793	6.50712
0.497		1.18349	92.7369	6.87837		0.817286	71.1748	6.51358
0.498		1.19265	93.4547	6.89052		0.842773	73.3944	6.55113
0.499		1.19213	93.4139	6.88983		0.804735	70.0818	6.49509
0.5		1.20026	94.051	6.90061		0.821616	71.5519	6.51996
0.501		1.21736	95.3909	6.92327		0.829016	72.1963	6.53086
0.502		1.21275	95.0297	6.91716		0.830331	72.3108	6.5328
0.503		1.21106	94.8973	6.91492		0.839265	73.0889	6.54596
0.504		1.19551	93.6788	6.89431		0.823809	71.7429	6.52319
0.505		1.19786	93.8629	6.89742		0.813943	70.8837	6.50866
0.506		1.17226	91.8569	6.86349		0.823644	71.7285	6.52295
0.507		1.21759	95.409	6.92358		0.82189	71.5757	6.52037
0.508		1.20364	94.3158	6.90509		0.809284	70.4779	6.50179
0.509		1.20303	94.268	6.90428		0.816464	71.1032	6.51237
0.51		1.19899	93.9515	6.89892		0.82633	71.9624	6.52691
0.511		1.18677	92.9939	6.88272		0.820356	71.4422	6.51811
0.512		1.19246	93.4398	6.89027		0.825234	71.867	6.52529
0.513		1.1871	93.0198	6.88316		0.827043	72.0245	6.52796
0.514		1.18245	92.6554	6.877		0.815642	71.0316	6.51116
0.515		1.21017	94.8275	6.91374		0.825617	71.9003	6.52586
0.516		1.205	94.4224	6.90689		0.830276	72.3061	6.53272
0.517		1.21088	94.8832	6.91468		0.819862	71.3991	6.51738
0.518		1.21012	94.8236	6.91368		0.82781	72.0913	6.52909
0.519		1.19049	93.2854	6.88765		0.835867	72.793	6.54096
0.52		1.19284	93.4696	6.89077		0.822822	71.6569	6.52174
0.521		1.19542	93.6717	6.89419		0.824466	71.8001	6.52416
0.522		1.1942	93.5761	6.89257		0.807804	70.349	6.49961
0.523		1.19791	93.8669	6.89749		0.81186	70.7023	6.50559
0.524		1.20129	94.1317	6.90197		0.79898	69.5806	6.48661
0.525		1.1856	92.9023	6.88117		0.813779	70.8694	6.50841
0.526		1.17141	91.7903	6.86236		0.817506	71.194	6.51391
0.527		1.19025	93.2666	6.88734		0.820082	71.4183	6.5177
0.528		1.18973	93.2259	6.88665		0.82211	71.5949	6.52069
0.529		1.20317	94.279	6.90446		0.812244	70.7357	6.50615
0.53		1.19735	93.823	6.89675		0.83066	72.3395	6.53329
0.531		1.19265	93.4547	6.89052		0.81049	70.583	6.50357
0.532		1.19237	93.4327	6.89015		0.818383	71.2703	6.5152
0.533		1.18428	92.7988	6.87942		0.830386	72.3156	6.53288
0.534		1.19655	93.7603	6.89569		0.807037	70.2822	6.49848
0.535		1.19471	93.6161	6.89325		0.806215	70.2107	6.49727
0.536		1.17508	92.0779	6.86722		0.802323	69.8717	6.49154
0.537		1.18029	92.4862	6.87413		0.809175	70.4684	6.50163
0.538		1.17794	92.302	6.87102		0.839594	73.1175	6.54645
0.539		1.18917	93.182	6.8859		0.836031	72.8072	6.5412
0.54		1.19518	93.6529	6.89387		0.829893	72.2727	6.53216
0.541		1.18649	92.972	6.88235		0.805283	70.1295	6.4959
0.542		1.19053	93.2886	6.88771		0.811751	70.6928	6.50543
0.543		1.18767	93.0645	6.88392		0.809558	70.5018	6.5022
0.544		1.19974	94.0102	6.89992		0.822164	71.5996	6.52077
0.545		1.18471	92.8325	6.87999		0.811257	70.6498	6.5047
0.546		1.18823	93.1083	6.88466		0.815423	71.0126	6.51084
0.547		1.18537	92.8842	6.88087		0.811477	70.6689	6.50502
0.548		1.21257	95.0156	6.91692		0.815094	70.9839	6.51035
0.549		1.1941	93.5683	6.89244		0.811148	70.6403	6.50454
0.55		1.21055	94.8573	6.91425		0.817889	71.2273	6.51447
0.551		1.1933	93.5056	6.89138		0.824905	71.8383	6.52481
0.552		1.18715	93.0237	6.88323		0.809668	70.5114	6.50236
0.553		1.19631	93.7415	6.89537		0.795088	69.2416	6.48088
0.554		1.20951	94.7758	6.91287		0.814765	70.9553	6.50987
0.555		1.19481	93.6239	6.89338		0.806544	70.2393	6.49776
0.556		1.19683	93.7822	6.89606		0.820685	71.4708	6.51859
0.557		1.19622	93.7344	6.89525		0.830605	72.3347	6.53321
0.558		1.19377	93.5424	6.892		0.8163	71.0889	6.51213
0.559		1.18405	92.7808	6.87912		0.810216	70.5591	6.50317
0.56		1.20035	94.058	6.90072		0.809668	70.5114	6.50236
0.561		1.20308	94.272	6.90434		0.810435	70.5782	6.50349
0.562		1.20881	94.721	6.91194		0.807421	70.3157	6.49905
0.563		1.1833	92.722	6.87812		0.819862	71.3991	6.51738
0.564		1.18527	92.8764	6.88073		0.797226	69.4278	6.48403
0.565		1.19349	93.5205	6.89163		0.812025	70.7166	6.50583
0.566		1.18283	92.6852	6.8775		0.808243	70.3873	6.50026
0.567		1.18814	93.1013	6.88454		0.801775	69.824	6.49073
0.568		1.19298	93.4805	6.89095		0.809832	70.5257	6.5026
0.569		1.20895	94.7319	6.91213		0.803639	69.9863	6.49348
0.57		1.18288	92.6891	6.87757		0.800789	69.7381	6.48928
0.571		1.18001	92.4642	6.87376		0.819095	71.3323	6.51625
0.572		1.20157	94.1536	6.90234		0.801227	69.7763	6.48992
0.573		1.19716	93.8081	6.8965		0.811641	70.6832	6.50526
0.574		1.19415	93.5722	6.89251		0.816574	71.1128	6.51253
0.575		1.19227	93.4249	6.89001		0.79169	68.9457	6.47587
0.576		1.19861	93.9217	6.89842		0.812079	70.7213	6.50591
0.577		1.1972	93.8112	6.89655		0.824741	71.824	6.52457
0.578		1.19255	93.4468	6.89038		0.818054	71.2417	6.51471
0.579		1.20035	94.058	6.90072		0.809942	70.5352	6.50276
0.58		1.19697	93.7932	6.89624		0.805722	70.1677	6.49654
0.581		1.18532	92.8803	6.8808		0.800843	69.7428	6.48936
0.582		1.18574	92.9132	6.88136		0.821616	71.5519	6.51996
0.583		1.1957	93.6937	6.89456		0.809284	70.4779	6.50179
0.584		1.19692	93.7893	6.89618		0.81482	70.96	6.50995
0.585		1.19462	93.6091	6.89313		0.796568	69.3705	6.48306
0.586		1.18973	93.2259	6.88665		0.806873	70.268	6.49824
0.587		1.17503	92.074	6.86716		0.804242	70.0388	6.49436
0.588		1.19918	93.9664	6.89917		0.793115	69.0698	6.47797
0.589		1.17766	92.2801	6.87065		0.795746	69.299	6.48185
0.59		1.20491	94.4154	6.90677		0.808846	70.4398	6.50115
0.591		1.19772	93.852	6.89724		0.805173	70.1199	6.49574
0.592		1.18382	92.7628	6.87881		0.808188	70.3825	6.50018
0.593		1.18978	93.2298	6.88671		0.784729	68.3395	6.46561
0.594		1.19049	93.2854	6.88765		0.798706	69.5567	6.48621
0.595		1.20378	94.3268	6.90527		0.807201	70.2965	6.49872
0.596		1.19368	93.5354	6.89188		0.816958	71.1462	6.5131
0.597		1.19631	93.7415	6.89537		0.802597	69.8956	6.49194
0.598		1.21271	95.0266	6.91711		0.807421	70.3157	6.49905
0.599		1.18659	92.9798	6.88248		0.796623	69.3753	6.48314
0.6		1.19415	93.5722	6.89251		0.80183	69.8288	6.49081
0.601		1.18184	92.6076	6.87619		0.810326	70.5687	6.50333
0.602		1.17902	92.3867	6.87245		0.798377	69.5281	6.48572
0.603		1.17771	92.284	6.87071		0.793389	69.0937	6.47837
0.604		1.18865	93.1412	6.88521		0.788128	68.6355	6.47062
0.605		1.19993	94.0251	6.90017		0.812079	70.7213	6.50591
0.606		1.16953	91.643	6.85987		0.788347	68.6546	6.47094
0.607		1.19354	93.5244	6.8917		0.811422	70.6641	6.50494
0.608		1.19185	93.392	6.88946		0.779797	67.91	6.45835
0.609		1.21003	94.8166	6.91356		0.806818	70.2632	6.49816
0.61		1.19664	93.7673	6.89581		0.796075	69.3276	6.48233
0.611		1.18071	92.5191	6.87469		0.782373	68.1343	6.46214
0.612		1.18241	92.6523	6.87694		0.799473	69.6235	6.48734
0.613		1.18363	92.7479	6.87856		0.794869	69.2226	6.48055
0.614		1.18786	93.0793	6.88417		0.778974	67.8383	6.45713
0.615		1.19025	93.2666	6.88734		0.791964	68.9696	6.47627
0.616		1.18912	93.1781	6.88584		0.798048	69.4994	6.48524
0.617		1.19486	93.6279	6.89345		0.793444	69.0985	6.47845
0.618		1.17893	92.3796	6.87233		0.792348	69.003	6.47684
0.619		1.18748	93.0496	6.88366		0.801611	69.8097	6.49049
0.62		1.16883	91.5882	6.85894		0.798158	69.509	6.4854
0.621		1.18212	92.6296	6.87656		0.80331	69.9577	6.49299
0.622		1.19124	93.3442	6.88865		0.801885	69.8336	6.49089
0.623		1.18945	93.2039	6.88627		0.807475	70.3204	6.49913
0.624		1.19589	93.7086	6.89481		0.805722	70.1677	6.49654
0.625		1.18123	92.5598	6.87538		0.77733	67.6952	6.45471
0.626		1.18612	92.943	6.88186		0.779139	67.8527	6.45738
0.627		1.17588	92.1406	6.86829		0.795691	69.2942	6.48176
0.628		1.19363	93.5315	6.89182		0.798925	69.5758	6.48653
0.629		1.18283	92.6852	6.8775		0.801666	69.8145	6.49057
0.63		1.17188	91.8272	6.86298		0.789827	68.7835	6.47313
0.631		1.19265	93.4547	6.89052		0.80172	69.8192	6.49065
0.632		1.19481	93.6239	6.89338		0.780893	68.0055	6.45996
0.633		1.19955	93.9954	6.89966		0.805173	70.1199	6.49574
0.634		1.18062	92.512	6.87457		0.796897	69.3992	6.48354
0.635		1.18382	92.7628	6.87881		0.797116	69.4183	6.48386
0.636		1.20637	94.5298	6.90871		0.797171	69.4231	6.48395
0.637		1.18682	92.9979	6.88279		0.78895	68.7071	6.47183
0.638		1.18292	92.6923	6.87762		0.766478	66.7501	6.43872
0.639		1.19476	93.62	6.89331		0.802762	69.91	6.49218
0.64		1.1902	93.2627	6.88727		0.802214	69.8622	6.49138
0.641		1.19575	93.6976	6.89463		0.78018	67.9434	6.45891
0.642		1.19843	93.9076	6.89818		0.778371	67.7858	6.45625
0.643		1.1801	92.4713	6.87388		0.780673	67.9863	6.45964
0.644		1.18917	93.182	6.8859		0.794924	69.2274	6.48063
0.645		1.18184	92.6076	6.87619		0.771301	67.1701	6.44583
0.646		1.19711	93.8042	6.89643		0.799309	69.6092	6.4871
0.647		1.18363	92.7479	6.87856		0.792238	68.9935	6.47668
0.648		1.17273	91.8938	6.86411		0.797719	69.4708	6.48475
0.649		1.17404	91.9964	6.86585		0.774973	67.4899	6.45124
0.65		1.17996	92.4603	6.87369		0.790046	68.8026	6.47345
0.651		1.1809	92.534	6.87494		0.773603	67.3706	6.44922
0.652		1.19124	93.3442	6.88865		0.79476	69.2131	6.48039
0.653		1.18786	93.0793	6.88417		0.791635	68.9409	6.47579
0.654		1.18353	92.7401	6.87843		0.788182	68.6402	6.4707
0.655		1.18259	92.6664	6.87718		0.805283	70.1295	6.4959
0.656		1.19725	93.8151	6.89662		0.804022	70.0197	6.49404
0.657		1.19002	93.2486	6.88703		0.779851	67.9147	6.45843
0.658		1.20242	94.2203	6.90347		0.78018	67.9434	6.45891
0.659		1.17118	91.7723	6.86205		0.77311	67.3277	6.4485
0.66		1.16949	91.6399	6.85981		0.775741	67.5568	6.45237
0.661		1.18114	92.5528	6.87526		0.768725	66.9458	6.44203
0.662		1.18969	93.2227	6.88659		0.76571	66.6832	6.43759
0.663		1.17118	91.7723	6.86205		0.786154	68.4636	6.46771
0.664		1.17245	91.8718	6.86374		0.793225	69.0794	6.47813
0.665		1.18903	93.171	6.88572		0.793828	69.1319	6.47902
0.666		1.18165	92.5927	6.87593		0.797281	69.4326	6.48411
0.667		1.18579	92.9171	6.88142		0.797719	69.4708	6.48475
0.668		1.17653	92.1915	6.86915		0.784291	68.3014	6.46497
0.669		1.18776	93.0715	6.88403		0.793499	69.1033	6.47854
0.67		1.19626	93.7376	6.8953		0.794431	69.1844	6.47991
0.671		1.17752	92.2691	6.87046		0.779084	67.8479	6.4573
0.672		1.19227	93.4249	6.89001		0.788347	68.6546	6.47094
0.673		1.19077	93.3074	6.88802		0.793937	69.1414	6.47918
0.674		1.17968	92.4384	6.87332		0.770479	67.0985	6.44462
0.675		1.17855	92.3498	6.87182		0.794321	69.1749	6.47975
0.676		1.16765	91.4957	6.85737		0.794321	69.1749	6.47975
0.677		1.18776	93.0715	6.88403		0.789827	68.7835	6.47313
0.678		1.17672	92.2064	6.8694		0.799035	69.5854	6.48669
0.679		1.16512	91.2975	6.85402		0.772945	67.3133	6.44825
0.68		1.1771	92.2362	6.8699		0.786428	68.4875	6.46812
0.681		1.16667	91.4189	6.85608		0.789059	68.7166	6.47199
0.682		1.18208	92.6264	6.8765		0.788073	68.6307	6.47054
0.683		1.17503	92.074	6.86716		0.784839	68.3491	6.46578
0.684		1.17489	92.063	6.86697		0.78884	68.6975	6.47167
0.685		1.1965	93.7564	6.89562		0.790265	68.8216	6.47377
0.686		1.18978	93.2298	6.88671		0.770972	67.1415	6.44535
0.687		1.17963	92.4345	6.87326		0.792458	69.0126	6.477
0.688		1.1762	92.1657	6.86871		0.776618	67.6332	6.45366
0.689		1.18428	92.7988	6.87942		0.789717	68.7739	6.47296
0.69		1.19204	93.4069	6.88971		0.792074	68.9792	6.47644
0.691		1.17043	91.7136	6.86106		0.781057	68.0197	6.4602
0.692		1.18917	93.182	6.8859		0.797171	69.4231	6.48395
0.693		1.18264	92.6703	6.87725		0.768506	66.9267	6.44171
0.694		1.16841	91.5553	6.85838		0.781057	68.0197	6.4602
0.695		1.18823	93.1083	6.88466		0.769383	67.0031	6.443
0.696		1.17996	92.4603	6.87369		0.774809	67.4756	6.451
0.697		1.18955	93.2118	6.88641		0.78314	68.2011	6.46327
0.698		1.18504	92.8584	6.88043		0.785387	68.3968	6.46658
0.699		1.19579	93.7007	6.89468		0.776015	67.5806	6.45278
0.7		1.17907	92.3906	6.87251		0.77585	67.5663	6.45253
0.701		1.18264	92.6703	6.87725		0.79613	69.3324	6.48241
0.702		1.16826	91.5435	6.85818		0.786209	68.4684	6.46779
0.703		1.17935	92.4125	6.87289		0.768396	66.9171	6.44155
0.704		1.17794	92.302	6.87102		0.773055	67.3229	6.44841
0.705		1.18926	93.189	6.88602		0.784675	68.3348	6.46553
0.706		1.18222	92.6374	6.87669		0.777604	67.719	6.45512
0.707		1.17982	92.4493	6.87351		0.77733	67.6952	6.45471
0.708		1.16	90.8963	6.84723		0.77722	67.6856	6.45455
0.709		1.19279	93.4657	6.8907		0.771246	67.1653	6.44575
0.71		1.18062	92.512	6.87457		0.774535	67.4518	6.45059
0.711		1.19716	93.8081	6.8965		0.77311	67.3277	6.4485
0.712		1.17954	92.4274	6.87314		0.767848	66.8694	6.44074
0.713		1.17433	92.0192	6.86623		0.776946	67.6617	6.45415
0.714		1.18184	92.6076	6.87619		0.769273	66.9935	6.44284
0.715		1.18428	92.7988	6.87942		0.778262	67.7763	6.45609
0.716		1.1779	92.2989	6.87096		0.775631	67.5472	6.45221
0.717		1.18992	93.2408	6.8869		0.774261	67.4279	6.45019
0.718		1.18184	92.6076	6.87619		0.769986	67.0556	6.44389
0.719		1.19232	93.4288	6.89008		0.776563	67.6284	6.45358
0.72		1.18598	92.932	6.88167		0.784949	68.3587	6.46594
0.721		1.18814	93.1013	6.88454		0.776124	67.5901	6.45294
0.722		1.18565	92.9062	6.88124		0.773603	67.3706	6.44922
0.723		1.19528	93.6608	6.894		0.763573	66.4971	6.43444
0.724		1.198	93.8739	6.89761		0.773055	67.3229	6.44841
0.725		1.17113	91.7684	6.86199		0.771739	67.2083	6.44648
0.726		1.1724	91.8679	6.86367		0.768999	66.9696	6.44244
0.727		1.17757	92.273	6.87053		0.772068	67.2369	6.44696
0.728		1.19025	93.2666	6.88734		0.777823	67.7381	6.45544
0.729		1.20435	94.3715	6.90603		0.780125	67.9386	6.45883
0.73		1.18466	92.8286	6.87992		0.763737	66.5114	6.43469
0.731		1.18776	93.0715	6.88403		0.774809	67.4756	6.451
0.732		1.19077	93.3074	6.88802		0.76434	66.5639	6.43557
0.733		1.16662	91.415	6.85601		0.781331	68.0436	6.46061
0.734		1.18602	92.9352	6.88173		0.772342	67.2608	6.44736
0.735		1.16639	91.397	6.8557		0.779961	67.9243	6.45859
0.736		1.17959	92.4313	6.8732		0.766039	66.7119	6.43808
0.737		1.19133	93.3513	6.88877		0.770753	67.1224	6.44502
0.738		1.19786	93.8629	6.89742		0.779961	67.9243	6.45859
0.739		1.16676	91.426	6.8562		0.772014	67.2322	6.44688
0.74		1.18358	92.744	6.87849		0.792019	68.9744	6.47635
0.741		1.18908	93.1749	6.88578		0.766807	66.7787	6.43921
0.742		1.19791	93.8669	6.89749		0.768889	66.9601	6.44228
0.743		1.16845	91.5584	6.85844		0.77163	67.1988	6.44631
0.744		1.17879	92.3686	6.87214		0.769163	66.9839	6.44268
0.745		1.18194	92.6155	6.87632		0.753652	65.6331	6.41983
0.746		1.18917	93.182	6.8859		0.767026	66.7978	6.43953
0.747		1.19269	93.4578	6.89057		0.773822	67.3897	6.44954
0.748		1.17423	92.0113	6.8661		0.775192	67.509	6.45156
0.749		1.17108	91.7645	6.86192		0.752446	65.5281	6.41805
0.75		1.17559	92.1179	6.8679		0.775631	67.5472	6.45221
0.751		1.18353	92.7401	6.87843		0.755132	65.762	6.42201
0.752		1.18259	92.6664	6.87718		0.772014	67.2322	6.44688
0.753		1.19913	93.9625	6.89911		0.777823	67.7381	6.45544
0.754		1.17832	92.3318	6.87152		0.753159	65.5902	6.4191
0.755		1.18095	92.5379	6.87501		0.780728	67.9911	6.45972
0.756		1.17503	92.074	6.86716		0.762312	66.3873	6.43259
0.757		1.18297	92.6962	6.87768		0.772068	67.2369	6.44696
0.758		1.17757	92.273	6.87053		0.767355	66.8265	6.44002
0.759		1.17724	92.2472	6.87009		0.766423	66.7453	6.43864
0.76		1.15384	90.4136	6.83907		0.753433	65.614	6.4195
0.761		1.1848	92.8396	6.88011		0.767903	66.8742	6.44082
0.762		1.17625	92.1696	6.86878		0.76138	66.3061	6.43121
0.763		1.16437	91.2387	6.85303		0.764066	66.54	6.43517
0.764		1.17921	92.4015	6.8727		0.761654	66.33	6.43162
0.765		1.17414	92.0043	6.86598		0.763628	66.5019	6.43452
0.766		1.15854	90.7819	6.8453		0.772562	67.2799	6.44769
0.767		1.18941	93.2008	6.88622		0.754803	65.7334	6.42152
0.768		1.17752	92.2691	6.87046		0.7542	65.6808	6.42063
0.769		1.17785	92.295	6.8709		0.76297	66.4446	6.43356
0.77		1.17057	91.7245	6.86125		0.771137	67.1558	6.44559
0.771		1.19208	93.41	6.88976		0.769163	66.9839	6.44268
0.772		1.18288	92.6891	6.87757		0.763244	66.4685	6.43396
0.773		1.17395	91.9894	6.86573		0.762422	66.3969	6.43275
0.774		1.16324	91.1502	6.85153		0.761161	66.2871	6.43089
0.775		1.17479	92.0552	6.86684		0.739237	64.3778	6.39859
0.776		1.18668	92.9869	6.8826		0.756119	65.848	6.42346
0.777		1.18475	92.8357	6.88004		0.764943	66.6164	6.43646
0.778		1.17747	92.2652	6.87039		0.771356	67.1749	6.44591
0.779		1.1739	91.9855	6.86566		0.74998	65.3133	6.41442
0.78		1.1739	91.9855	6.86566		0.772288	67.2561	6.44728
0.781		1.17141	91.7903	6.86236		0.771959	67.2274	6.4468
0.782		1.18616	92.9461	6.88191		0.769986	67.0556	6.44389
0.783		1.18889	93.1601	6.88553		0.748226	65.1606	6.41183
0.784		1.17667	92.2025	6.86933		0.777001	67.6665	6.45423
0.785		1.17395	91.9894	6.86573		0.75579	65.8193	6.42298
0.786		1.18311	92.7071	6.87787		0.753104	65.5854	6.41902
0.787		1.18485	92.8435	6.88018		0.749322	65.256	6.41345
0.788		1.16413	91.2199	6.85271		0.767574	66.8455	6.44034
0.789		1.18884	93.1561	6.88547		0.752446	65.5281	6.41805
0.79		1.18926	93.189	6.88602		0.76434	66.5639	6.43557
0.791		1.17508	92.0779	6.86722		0.767848	66.8694	6.44074
0.792		1.17188	91.8272	6.86298		0.772233	67.2513	6.4472
0.793		1.17465	92.0442	6.86665		0.753269	65.5998	6.41926
0.794		1.17902	92.3867	6.87245		0.765765	66.688	6.43767
0.795		1.17155	91.8013	6.86255		0.769054	66.9744	6.44252
0.796		1.18377	92.7589	6.87874		0.766807	66.7787	6.43921
0.797		1.17602	92.1516	6.86847		0.741759	64.5974	6.4023
0.798		1.17503	92.074	6.86716		0.750035	65.3181	6.4145
0.799		1.18936	93.1969	6.88616		0.765436	66.6594	6.43719
0.8		1.1669	91.4369	6.85638		0.763682	66.5066	6.4346
0.801		1.18039	92.494	6.87426		0.767135	66.8073	6.43969
0.802		1.18034	92.4901	6.8742		0.762696	66.4207	6.43315
0.803		1.17254	91.8789	6.86386		0.766752	66.774	6.43913
0.804		1.18062	92.512	6.87457		0.76149	66.3157	6.43137
0.805		1.16563	91.3374	6.8547		0.75146	65.4422	6.4166
0.806		1.16958	91.6469	6.85993		0.766258	66.7309	6.4384
0.807		1.17235	91.864	6.86361		0.763354	66.478	6.43412
0.808		1.18071	92.5191	6.87469		0.763792	66.5162	6.43477
0.809		1.17245	91.8718	6.86374		0.7673	66.8217	6.43994
0.81		1.16596	91.3633	6.85513		0.755242	65.7716	6.42217
0.811		1.18353	92.7401	6.87843		0.768286	66.9075	6.44139
0.812		1.16643	91.4001	6.85576		0.769931	67.0508	6.44381
0.813		1.16404	91.2128	6.85259		0.754748	65.7286	6.42144
0.814		1.17306	91.9196	6.86455		0.764121	66.5448	6.43525
0.815		1.19255	93.4468	6.89038		0.754694	65.7239	6.42136
0.816		1.16784	91.5106	6.85763		0.756996	65.9243	6.42475
0.817		1.18311	92.7071	6.87787		0.770643	67.1128	6.44486
0.818		1.16888	91.5921	6.85901		0.738799	64.3396	6.39794
0.819		1.17733	92.2542	6.87021		0.769821	67.0412	6.44365
0.82		1.16911	91.6101	6.85931		0.775192	67.509	6.45156
0.821		1.17846	92.3428	6.87171		0.769711	67.0316	6.44349
0.822		1.18447	92.8137	6.87967		0.764669	66.5926	6.43606
0.823		1.17	91.6799	6.86049		0.728001	63.3993	6.38203
0.824		1.1833	92.722	6.87812		0.758366	66.0436	6.42677
0.825		1.16582	91.3523	6.85495		0.747459	65.0938	6.4107
0.826		1.17808	92.313	6.8712		0.756886	65.9148	6.42459
0.827		1.16455	91.2528	6.85327		0.756228	65.8575	6.42362
0.828		1.17357	91.9596	6.86522		0.746088	64.9744	6.40868
0.829		1.18156	92.5857	6.87582		0.750747	65.3801	6.41555
0.83		1.15389	90.4175	6.83913		0.756009	65.8384	6.4233
0.831		1.17287	91.9047	6.86429		0.757599	65.9769	6.42564
0.832		1.16606	91.3711	6.85527		0.75568	65.8097	6.42281
0.833		1.17296	91.9118	6.86441		0.77289	67.3085	6.44817
0.834		1.195	93.6388	6.89363		0.754529	65.7095	6.42112
0.835		1.16751	91.4847	6.85719		0.755954	65.8336	6.42322
0.836		1.15488	90.4951	6.84045		0.756776	65.9052	6.42443
0.837		1.1685	91.5623	6.8585		0.761326	66.3014	6.43113
0.838		1.18039	92.494	6.87426		0.75705	65.929	6.42483
0.839		1.19363	93.5315	6.89182		0.757105	65.9338	6.42491
0.84		1.15497	90.5021	6.84057		0.746034	64.9697	6.4086
0.841		1.18513	92.8654	6.88055		0.746472	65.0078	6.40925
0.842		1.1731	91.9228	6.8646		0.764779	66.6021	6.43622
0.843		1.15473	90.4833	6.84025		0.752172	65.5042	6.41765
0.844		1.18161	92.5896	6.87588		0.73847	64.311	6.39746
0.845		1.16869	91.5772	6.85875		0.749377	65.2608	6.41353
0.846		1.17494	92.0669	6.86704		0.755461	65.7907	6.42249
0.847		1.19359	93.5283	6.89176		0.770534	67.1033	6.4447
0.848		1.17174	91.8162	6.8628		0.755735	65.8145	6.4229
0.849		1.15694	90.6565	6.84318		0.743951	64.7883	6.40553
0.85		1.17837	92.3357	6.87159		0.73858	64.3205	6.39762
0.851		1.16028	90.9182	6.8476		0.764779	66.6021	6.43622
0.852		1.16892	91.5952	6.85906		0.756776	65.9052	6.42443
0.853		1.17127	91.7794	6.86217		0.756119	65.848	6.42346
0.854		1.16267	91.1055	6.85077		0.752337	65.5186	6.41789
0.855		1.18692	93.0057	6.88292		0.749761	65.2943	6.41409
0.856		1.18607	92.9391	6.88179		0.760394	66.2203	6.42976
0.857		1.1731	91.9228	6.8646		0.759298	66.1248	6.42815
0.858		1.17174	91.8162	6.8628		0.753378	65.6093	6.41942
0.859		1.1739	91.9855	6.86566		0.759298	66.1248	6.42815
0.86		1.16902	91.6031	6.85919		0.752392	65.5234	6.41797
0.861		1.17254	91.8789	6.86386		0.755077	65.7572	6.42193
0.862		1.16897	91.5991	6.85912		0.751021	65.404	6.41595
0.863		1.16902	91.6031	6.85919		0.744773	64.8599	6.40674
0.864		1.1739	91.9855	6.86566		0.746746	65.0317	6.40965
0.865		1.16996	91.6767	6.86044		0.741101	64.5401	6.40133
0.866		1.17588	92.1406	6.86829		0.757379	65.9577	6.42532
0.867		1.17597	92.1477	6.8684		0.747952	65.1367	6.41143
0.868		1.16258	91.0984	6.85065		0.748281	65.1654	6.41191
0.869		1.17024	91.6987	6.86081		0.745431	64.9172	6.40771
0.87		1.16465	91.2606	6.8534		0.752666	65.5473	6.41837
0.871		1.16399	91.2089	6.85252		0.756722	65.9005	6.42435
0.872		1.16624	91.3852	6.85551		0.7485	65.1844	6.41224
0.873		1.17127	91.7794	6.86217		0.75716	65.9386	6.425
0.874		1.17263	91.8859	6.86398		0.748884	65.2179	6.4128
0.875		1.17108	91.7645	6.86192		0.741484	64.5734	6.4019
0.876		1.15816	90.7521	6.84479		0.75146	65.4422	6.4166
0.877		1.16676	91.426	6.8562		0.742471	64.6594	6.40335
0.878		1.16718	91.4589	6.85675		0.747568	65.1033	6.41086
0.879		1.18245	92.6554	6.877		0.745595	64.9315	6.40796
0.88		1.17414	92.0043	6.86598		0.729097	63.4947	6.38365
0.881		1.1638	91.194	6.85227		0.766752	66.774	6.43913
0.882		1.1779	92.2989	6.87096		0.743129	64.7167	6.40432
0.883		1.16051	90.9362	6.84791		0.748445	65.1797	6.41216
0.884		1.15835	90.767	6.84505		0.740498	64.4876	6.40045
0.885		1.18104	92.5449	6.87513		0.750199	65.3324	6.41474
0.886		1.17508	92.0779	6.86722		0.748007	65.1415	6.41151
0.887		1.17339	91.9455	6.86498		0.737922	64.2632	6.39665
0.888		1.17099	91.7574	6.8618		0.754365	65.6952	6.42088
0.889		1.15422	90.4434	6.83957		0.744663	64.8503	6.40658
0.89		1.16878	91.5843	6.85887		0.741046	64.5353	6.40125
0.891		1.15215	90.2812	6.83683		0.745431	64.9172	6.40771
0.892		1.16	90.8963	6.84723		0.756557	65.8861	6.42411
0.893		1.18739	93.0425	6.88354		0.737757	64.2489	6.39641
0.894		1.17733	92.2542	6.87021		0.751295	65.4279	6.41635
0.895		1.18222	92.6374	6.87669		0.73551	64.0532	6.3931
0.896		1.16441	91.2418	6.85308		0.754255	65.6856	6.42072
0.897		1.16967	91.654	6.86005		0.745266	64.9028	6.40747
0.898		1.16714	91.4558	6.8567		0.739402	64.3921	6.39883
0.899		1.17644	92.1845	6.86903		0.707338	61.5998	6.35159
0.9		1.15877	90.7999	6.8456		0.755242	65.7716	6.42217
0.901		1.18715	93.0237	6.88323		0.735401	64.0437	6.39294
0.902		1.16347	91.1682	6.85183		0.72252	62.9219	6.37396
0.903		1.16394	91.205	6.85246		0.754365	65.6952	6.42088
0.904		1.17536	92.0999	6.8676		0.752556	65.5377	6.41821
0.905		1.16484	91.2755	6.85365		0.74998	65.3133	6.41442
0.906		1.15727	90.6823	6.84361		0.746308	64.9936	6.40901
0.907		1.17386	91.9823	6.86561		0.745979	64.9649	6.40852
0.908		1.16925	91.6211	6.8595		0.740827	64.5162	6.40093
0.909		1.16131	90.9989	6.84897		0.735839	64.0818	6.39358
0.91		1.17498	92.0701	6.86709		0.760503	66.2298	6.42992
0.911		1.1599	90.8884	6.8471		0.727782	63.3802	6.38171
0.912		1.18537	92.8842	6.88087		0.742745	64.6833	6.40376
0.913		1.15812	90.749	6.84474		0.737593	64.2346	6.39617
0.914		1.16418	91.2238	6.85277		0.741704	64.5926	6.40222
0.915		1.156	90.5828	6.84193		0.742526	64.6642	6.40343
0.916		1.16841	91.5553	6.85838		0.742416	64.6546	6.40327
0.917		1.17038	91.7096	6.86099		0.737757	64.2489	6.39641
0.918		1.16418	91.2238	6.85277		0.741375	64.564	6.40174
0.919		1.15394	90.4214	6.8392		0.739895	64.4351	6.39956
0.92		1.17592	92.1437	6.86834		0.758859	66.0866	6.4275
0.921		1.15873	90.7968	6.84555		0.763573	66.4971	6.43444
0.922		1.18029	92.4862	6.87413		0.748555	65.1892	6.41232
0.923		1.16582	91.3523	6.85495		0.73995	64.4399	6.39964
0.924		1.16094	90.9699	6.84848		0.755297	65.7764	6.42225
0.925		1.17151	91.7982	6.86249		0.740279	64.4685	6.40012
0.926		1.17099	91.7574	6.8618		0.728385	63.4327	6.3826
0.927		1.16235	91.0804	6.85035		0.741868	64.6069	6.40246
0.928		1.16056	90.9401	6.84798		0.723671	63.0222	6.37565
0.929		1.16484	91.2755	6.85365		0.756502	65.8813	6.42403
0.93		1.16883	91.5882	6.85894		0.734524	63.9673	6.39164
0.931		1.17066	91.7316	6.86137		0.738141	64.2823	6.39697
0.932		1.15765	90.7121	6.84412		0.743348	64.7358	6.40465
0.933		1.18156	92.5857	6.87582		0.737538	64.2298	6.39609
0.934		1.1623	91.0765	6.85028		0.744389	64.8264	6.40618
0.935		1.1622	91.0687	6.85015		0.733701	63.8957	6.39043
0.936		1.17489	92.063	6.86697		0.757708	65.9863	6.4258
0.937		1.177	92.2284	6.86977		0.741156	64.5449	6.40142
0.938		1.16103	90.977	6.8486		0.749267	65.2512	6.41337
0.939		1.16432	91.2348	6.85296		0.73425	63.9435	6.39124
0.94		1.14708	89.8839	6.83011		0.741156	64.5449	6.40142
0.941		1.15708	90.6675	6.84336		0.741923	64.6117	6.40255
0.942		1.15863	90.7889	6.84542		0.739511	64.4016	6.39899
0.943		1.1622	91.0687	6.85015		0.739402	64.3921	6.39883
0.944		1.18184	92.6076	6.87619		0.743129	64.7167	6.40432
0.945		1.17005	91.6838	6.86056		0.742635	64.6737	6.40359
0.946		1.1693	91.625	6.85956		0.75294	65.5711	6.41878
0.947		1.16286	91.1204	6.85102		0.749432	65.2656	6.41361
0.948		1.15478	90.4872	6.84031		0.746363	64.9983	6.40909
0.949		1.17386	91.9823	6.86561		0.739292	64.3826	6.39867
0.95		1.17583	92.1367	6.86822		0.743348	64.7358	6.40465
0.951		1.16098	90.9731	6.84853		0.734414	63.9577	6.39148
0.952		1.15398	90.4245	6.83925		0.747514	65.0986	6.41078
0.953		1.16972	91.6579	6.86012		0.739237	64.3778	6.39859
0.954		1.1662	91.3821	6.85545		0.743567	64.7549	6.40497
0.955		1.16733	91.4706	6.85695		0.743129	64.7167	6.40432
0.956		1.16906	91.6062	6.85924		0.736771	64.163	6.39496
0.957		1.15239	90.3	6.83714		0.749487	65.2704	6.41369
0.958		1.16859	91.5694	6.85862		0.742087	64.626	6.40279
0.959		1.17494	92.0669	6.86704		0.727837	63.385	6.38179
0.96		1.16972	91.6579	6.86012		0.728659	63.4566	6.383
0.961		1.15877	90.7999	6.8456		0.723891	63.0413	6.37598
0.962		1.1661	91.3743	6.85532		0.752282	65.5138	6.41781
0.963		1.17775	92.2871	6.87076		0.734359	63.953	6.3914
0.964		1.15751	90.7012	6.84393		0.743677	64.7644	6.40513
0.965		1.16465	91.2606	6.8534		0.743293	64.731	6.40456
0.966		1.15525	90.5241	6.84094		0.730742	63.638	6.38607
0.967		1.16197	91.0506	6.84984		0.727398	63.3467	6.38115
0.968		1.1561	90.5907	6.84206		0.730632	63.6284	6.38591
0.969		1.16375	91.1901	6.8522		0.731345	63.6905	6.38696
0.97		1.15525	90.5241	6.84094		0.739018	64.3587	6.39827
0.971		1.15116	90.2036	6.83551		0.747349	65.0842	6.41054
0.972		1.16601	91.3672	6.8552		0.732441	63.7859	6.38858
0.973		1.16159	91.0209	6.84934		0.72685	63.299	6.38034
0.974		1.16615	91.3782	6.85539		0.742964	64.7023	6.40408
0.975		1.15004	90.1158	6.83403		0.732441	63.7859	6.38858
0.976		1.16606	91.3711	6.85527		0.755077	65.7572	6.42193
0.977		1.16183	91.0397	6.84966		0.74269	64.6785	6.40368
0.978		1.16314	91.1423	6.8514		0.742197	64.6355	6.40295
0.979		1.15304	90.3509	6.83801		0.720547	62.7501	6.37105
0.98		1.15412	90.4355	6.83944		0.737593	64.2346	6.39617
0.981		1.15882	90.8038	6.84567		0.75009	65.3229	6.41458
0.982		1.17893	92.3796	6.87233		0.728604	63.4518	6.38292
0.983		1.16972	91.6579	6.86012		0.732934	63.8289	6.3893
0.984		1.16197	91.0506	6.84984		0.733701	63.8957	6.39043
0.985		1.15572	90.5609	6.84156		0.738415	64.3062	6.39738
0.986		1.1638	91.194	6.85227		0.734085	63.9291	6.391
0.987		1.14365	89.6151	6.82556		0.740553	64.4924	6.40053
0.988		1.15121	90.2075	6.83558		0.746253	64.9888	6.40893
0.989		1.15098	0	5.30943		0.72992	63.5664	6.38486
0.99		1.17188	0	5.30943		0.750693	65.3754	6.41547
0.991		1.16094	0	5.30943		0.728988	63.4852	6.38349
0.992		1.15981	0	5.30943		0.720328	62.731	6.37073
0.993		1.14548	0	5.30943		0.728549	63.447	6.38284
0.994		1.14581	0	5.30943		0.744006	64.7931	6.40561
0.995
0.996
0.997
0.998
0.999
1
